# Supplementary material for: The Role of Ocean Currents in the Temperature Selection of Plankton: Insights from an Individual-Based Model
Source: PLoS One. 2016 Dec 1;11(12):e0167010. doi: 10.1371/journal.pone.0167010 (PMC5131974; doi:10.1371/journal.pone.0167010)
Supplement: S2 File — The atlas is presented as maps in PDF format (ATLASMAPS) and an MS Excel book (ATLASTABLE) and accompanying ESRI shapefile (ATLASGIS). The atlas includes results from simulations with different average growth rates. Columns/attributes are named using the variables used throughout the paper. The average growth rate is appended to the column name. For example, TOPTA028 is Topt(a) from the simulation with average growth rate of 0.28 d-1. (ZIP) [file pone.0167010.s002.zip › ATLASTABLE.xls]

## Sheet: ATLAS
FID	IX	IY	LON	LAT	WATER	TLOC	TOPTA007	TOPTNA007	DTOPT007	TOPTA014	TOPTNA014	DTOPT014	TOPTA039	TOPTNA039	DTOPT039	TOPTA065	TOPTNA065	DTOPT065	TOPTA097	TOPTNA097	DTOPT097	TOPTA129	TOPTNA129	DTOPT129
6750	1	1	1	-74	0	-9	-9	-9	-999	-9	-9	-999	-9	-9	-999	-9	-9	-999	-9	-9	-999	-9	-9	-999
6751	1	2	1	-72	1	-1.764	2.371	1.854	0.517	2.361	1.589	0.772	2.328	1.559	0.769	2.373	1.546	0.827	2.281	1.519	0.762	2.056	1.502	0.554
6752	1	3	1	-70	1	-1.126	2.381	2.322	0.059	2.376	2.329	0.047	2.377	2.36	0.017	2.375	2.174	0.201	2.375	2.176	0.199	2.375	2.023	0.352
6753	1	4	1	-68	1	-0.3537	2.389	2.391	-0.002	2.376	2.376	0	2.377	2.382	-0.005	2.375	2.384	-0.009	2.378	2.377	0.001	2.381	2.375	0.006
6754	1	5	1	-66	1	-0.6139	2.376	2.37	0.006	2.375	2.38	-0.005	2.385	2.387	-0.002	2.376	2.377	-0.001	2.383	2.383	0	2.378	2.383	-0.005
6755	1	6	1	-64	1	-0.661	2.374	2.378	-0.004	2.379	2.379	0	2.384	2.375	0.009	2.376	2.375	0.001	2.375	2.375	0	2.378	2.377	0.001
6756	1	7	1	-62	1	-0.5394	2.373	2.375	-0.002	2.378	2.417	-0.039	2.383	2.385	-0.002	2.375	2.375	0	2.376	2.387	-0.011	2.379	2.376	0.003
6757	1	8	1	-60	1	-0.42	2.38	2.425	-0.045	2.381	2.501	-0.12	2.386	2.48	-0.094	2.381	2.42	-0.039	2.381	2.433	-0.052	2.385	2.41	-0.025
6758	1	9	1	-58	1	-0.1825	2.394	2.73	-0.336	2.388	3.073	-0.685	2.395	2.928	-0.533	2.387	2.923	-0.536	2.387	2.811	-0.424	2.475	2.878	-0.403
6759	1	10	1	-56	1	0.2092	2.42	3.392	-0.972	2.405	3.344	-0.939	2.421	3.254	-0.833	2.516	3.3	-0.784	2.859	3.326	-0.467	3.043	3.328	-0.285
6760	1	11	1	-54	1	0.9303	2.428	4.018	-1.59	2.431	3.66	-1.229	2.509	3.677	-1.168	2.77	3.776	-1.006	3.236	3.907	-0.671	3.392	3.927	-0.535
6761	1	12	1	-52	1	2.393	2.502	5.182	-2.68	2.537	5.191	-2.654	3.934	5.402	-1.468	4.2	5.224	-1.024	4.325	5.3	-0.975	4.423	5.255	-0.832
6762	1	13	1	-50	1	4.227	4.476	7.043	-2.567	5.772	7.132	-1.36	6.477	7.09	-0.613	6.759	7.029	-0.27	6.913	7.122	-0.209	6.898	7.164	-0.266
6763	1	14	1	-48	1	5.258	7.365	8.409	-1.044	7.585	8.253	-0.668	7.348	8.343	-0.995	7.539	8.364	-0.825	7.694	8.343	-0.649	7.699	8.337	-0.638
6764	1	15	1	-46	1	6.974	9.365	9.834	-0.469	9.849	9.979	-0.13	9.959	9.971	-0.012	9.818	9.957	-0.139	9.971	9.938	0.033	9.768	9.967	-0.199
6765	1	16	1	-44	1	9.655	11.61	13.09	-1.48	12.78	12.69	0.09	12.95	12.71	0.24	12.9	12.68	0.22	12.69	12.55	0.14	12.69	12.57	0.12
6766	1	17	1	-42	1	11.03	14.85	13.87	0.98	13.56	14.04	-0.48	13.68	14.02	-0.34	13.84	14.05	-0.21	13.68	14	-0.32	13.86	14	-0.14
6767	1	18	1	-40	1	12.33	15.87	15.21	0.66	14.37	15.21	-0.84	14.66	15.53	-0.87	14.77	15.37	-0.6	14.8	15.27	-0.47	15.08	15.21	-0.13
6768	1	19	1	-38	1	14.08	16.17	17.4	-1.23	15.99	17.12	-1.13	16.36	17.13	-0.77	16.57	16.96	-0.39	16.51	16.96	-0.45	16.57	17	-0.43
6769	1	20	1	-36	1	15.71	16.93	18.87	-1.94	17.57	18.95	-1.38	17.88	18.7	-0.82	18.15	18.67	-0.52	18.11	18.68	-0.57	18.24	18.73	-0.49
6770	1	21	1	-34	1	17.01	18.65	20.09	-1.44	19.2	20.19	-0.99	19.4	20.13	-0.73	19.55	19.99	-0.44	19.65	19.93	-0.28	19.57	19.94	-0.37
6771	1	22	1	-32	1	18.22	20.64	21.63	-0.99	20.51	21.36	-0.85	20.78	21.27	-0.49	20.55	21.22	-0.67	20.65	21.13	-0.48	20.73	21.04	-0.31
6772	1	23	1	-30.1	1	18.91	21	21.87	-0.87	21.03	21.89	-0.86	21.32	21.93	-0.61	21.39	21.89	-0.5	21.42	21.91	-0.49	21.39	21.8	-0.41
6773	1	24	1	-28.1	1	19.32	21.18	22.45	-1.27	21.36	22.37	-1.01	21.69	22.3	-0.61	21.77	22.32	-0.55	21.84	22.32	-0.48	21.85	22.26	-0.41
6774	1	25	1	-26.1	1	19.62	21.38	22.63	-1.25	21.67	22.67	-1	22.11	22.66	-0.55	22.06	22.61	-0.55	22.23	22.6	-0.37	22.18	22.56	-0.38
6775	1	26	1	-24.1	1	19.8	21.49	22.69	-1.2	21.87	22.76	-0.89	22.33	22.78	-0.45	22.35	22.78	-0.43	22.43	22.83	-0.4	22.37	22.78	-0.41
6776	1	27	1	-22.1	1	20.01	22.03	22.8	-0.77	22.42	22.96	-0.54	22.75	22.96	-0.21	22.69	23.01	-0.32	22.69	22.99	-0.3	22.66	22.97	-0.31
6777	1	28	1	-20.1	1	20.14	22.76	23.09	-0.33	22.76	23.25	-0.49	22.92	23.26	-0.34	22.86	23.21	-0.35	22.84	23.2	-0.36	22.83	23.19	-0.36
6778	1	29	1	-18.1	1	20.41	23.85	23.51	0.34	23.35	23.51	-0.16	23.31	23.48	-0.17	23.24	23.44	-0.2	23.24	23.46	-0.22	23.21	23.49	-0.28
6779	1	30	1	-16.1	1	20.97	25.56	24.12	1.44	24.49	23.9	0.59	24.18	23.8	0.38	24.12	23.95	0.17	23.98	23.96	0.02	23.95	24.02	-0.07
6780	1	31	1	-14.1	1	21.83	26.03	24.69	1.34	25.84	24.74	1.1	25.06	24.86	0.2	24.98	24.77	0.21	24.85	24.76	0.09	24.81	24.73	0.08
6781	1	32	1	-12.1	1	22.69	26.23	25.89	0.34	26.23	25.9	0.33	25.96	25.72	0.24	25.88	25.68	0.2	25.8	25.62	0.18	25.78	25.66	0.12
6782	1	33	1	-10.1	1	23.49	26.63	26.67	-0.04	26.62	26.5	0.12	26.61	26.48	0.13	26.63	26.41	0.22	26.55	26.36	0.19	26.57	26.3	0.27
6783	1	34	1	-8.1	1	23.95	27.15	26.88	0.27	26.95	26.81	0.14	26.93	26.84	0.09	26.88	26.86	0.02	26.82	26.8	0.02	26.85	26.79	0.06
6784	1	35	1	-6	1	23.95	27.6	26.89	0.71	27.29	26.86	0.43	27.12	26.88	0.24	27.02	26.92	0.1	26.99	26.95	0.04	26.99	26.98	0.01
6785	1	36	1	-4	1	23.81	27.97	26.87	1.1	27.59	26.9	0.69	27.3	26.78	0.52	27.18	26.9	0.28	27.17	26.92	0.25	27.13	26.99	0.14
6786	1	37	1	-2	1	23.4	28.29	26.92	1.37	27.98	26.88	1.1	27.56	26.77	0.79	27.38	26.85	0.53	27.3	26.94	0.36	27.31	27.03	0.28
6787	1	38	1	-0.1	1	24.08	28.55	27.1	1.45	28.34	27.16	1.18	28.01	27.2	0.81	27.87	27.28	0.59	27.8	27.32	0.48	27.74	27.38	0.36
6788	1	39	1	1.9	1	25.52	28.72	28.15	0.57	28.71	28.2	0.51	28.46	28.26	0.2	28.42	28.26	0.16	28.45	28.25	0.2	28.46	28.2	0.26
6789	1	40	1	4	1	25.43	28.72	28.19	0.53	28.69	28.26	0.43	28.4	28.28	0.12	28.37	28.28	0.09	28.37	28.25	0.12	28.37	28.17	0.2
6790	1	41	1	6	1	25.07	28.6	28	0.6	28.44	28.22	0.22	28.21	28.16	0.05	28.25	28.11	0.14	28.26	28.14	0.12	28.27	28.05	0.22
6791	1	42	1	8	0	-9	-9	-9	-999	-9	-9	-999	-9	-9	-999	-9	-9	-999	-9	-9	-999	-9	-9	-999
6792	1	43	1	9.9	0	-9	-9	-9	-999	-9	-9	-999	-9	-9	-999	-9	-9	-999	-9	-9	-999	-9	-9	-999
6793	1	44	1	11.9	0	-9	-9	-9	-999	-9	-9	-999	-9	-9	-999	-9	-9	-999	-9	-9	-999	-9	-9	-999
6794	1	45	1	13.9	0	-9	-9	-9	-999	-9	-9	-999	-9	-9	-999	-9	-9	-999	-9	-9	-999	-9	-9	-999
6795	1	46	1	15.9	0	-9	-9	-9	-999	-9	-9	-999	-9	-9	-999	-9	-9	-999	-9	-9	-999	-9	-9	-999
6796	1	47	1	17.9	0	-9	-9	-9	-999	-9	-9	-999	-9	-9	-999	-9	-9	-999	-9	-9	-999	-9	-9	-999
6797	1	48	1	19.9	0	-9	-9	-9	-999	-9	-9	-999	-9	-9	-999	-9	-9	-999	-9	-9	-999	-9	-9	-999
6798	1	49	1	21.9	0	-9	-9	-9	-999	-9	-9	-999	-9	-9	-999	-9	-9	-999	-9	-9	-999	-9	-9	-999
6799	1	50	1	23.9	0	-9	-9	-9	-999	-9	-9	-999	-9	-9	-999	-9	-9	-999	-9	-9	-999	-9	-9	-999
6800	1	51	1	25.9	0	-9	-9	-9	-999	-9	-9	-999	-9	-9	-999	-9	-9	-999	-9	-9	-999	-9	-9	-999
6801	1	52	1	27.9	0	-9	-9	-9	-999	-9	-9	-999	-9	-9	-999	-9	-9	-999	-9	-9	-999	-9	-9	-999
6802	1	53	1	29.9	0	-9	-9	-9	-999	-9	-9	-999	-9	-9	-999	-9	-9	-999	-9	-9	-999	-9	-9	-999
6803	1	54	1	31.9	0	-9	-9	-9	-999	-9	-9	-999	-9	-9	-999	-9	-9	-999	-9	-9	-999	-9	-9	-999
6804	1	55	1	34	0	-9	-9	-9	-999	-9	-9	-999	-9	-9	-999	-9	-9	-999	-9	-9	-999	-9	-9	-999
6805	1	56	1	36	1	16.81	20.02	19.96	0.06	20.07	19.93	0.14	20	19.96	0.04	19.99	19.98	0.01	19.75	19.88	-0.13	19.57	19.86	-0.29
6806	1	57	1	38	1	17.25	20	20.08	-0.08	20.08	20.02	0.06	19.97	20.07	-0.1	19.79	20.03	-0.24	19.73	19.83	-0.1	19.51	19.77	-0.26
6807	1	58	1	40	1	16.22	19.84	19.78	0.06	19.86	19.79	0.07	19.27	19.58	-0.31	19.2	19.34	-0.14	19.28	19.35	-0.07	19.18	19.28	-0.1
6808	1	59	1	42	1	15.45	19.52	19.32	0.2	19.11	18.85	0.26	18.77	18.82	-0.05	18.84	18.8	0.04	18.87	18.95	-0.08	18.85	18.96	-0.11
6809	1	60	1	44	0	-9	-9	-9	-999	-9	-9	-999	-9	-9	-999	-9	-9	-999	-9	-9	-999	-9	-9	-999
6810	1	61	1	46	0	-9	-9	-9	-999	-9	-9	-999	-9	-9	-999	-9	-9	-999	-9	-9	-999	-9	-9	-999
6811	1	62	1	48	0	-9	-9	-9	-999	-9	-9	-999	-9	-9	-999	-9	-9	-999	-9	-9	-999	-9	-9	-999
6812	1	63	1	50	1	11.42	15.1	14.26	0.84	14.95	14.34	0.61	14.34	14.3	0.04	14.33	14.38	-0.05	14.27	14.27	0	14.45	14.16	0.29
6813	1	64	1	52	1	9.949	13.87	13.77	0.1	13.55	13.74	-0.19	13.52	13.45	0.07	13.3	13.43	-0.13	13.36	13.33	0.03	13.3	13.33	-0.03
6814	1	65	1	54	1	9.503	12.71	12.58	0.13	12.58	12.75	-0.17	12.83	12.71	0.12	12.71	12.78	-0.07	12.78	12.84	-0.06	12.52	12.89	-0.37
6815	1	66	1	56	1	9.129	12.5	12.44	0.06	12.52	12.36	0.16	12.62	12.3	0.32	12.48	12.29	0.19	12.36	12.36	0	12.19	12.42	-0.23
6816	1	67	1	58	1	9.215	13	12.39	0.61	12.61	12.24	0.37	12.71	12.21	0.5	12.52	12.27	0.25	12.43	12.28	0.15	12.23	12.34	-0.11
6817	1	68	1	60	1	9.095	13.38	12.29	1.09	12.66	12.21	0.45	12.76	12.23	0.53	12.52	12.28	0.24	12.41	12.26	0.15	12.25	12.36	-0.11
6818	1	69	1	62	1	9.753	13.79	12.19	1.6	12.78	12.22	0.56	12.96	12.48	0.48	12.58	12.58	0	12.56	12.57	-0.01	12.47	12.45	0.02
6819	1	70	1	64	1	8.197	11.73	11.54	0.19	11.67	11.38	0.29	11.09	11.39	-0.3	11.13	11.28	-0.15	10.9	11.21	-0.31	10.98	11.2	-0.22
6820	1	71	1	66	1	6.71	10.43	10.68	-0.25	10.28	10.51	-0.23	9.928	10.05	-0.122	10.08	9.984	0.096	9.958	10.01	-0.052	9.709	10.03	-0.321
6821	1	72	1	68	1	6.36	10.02	9.677	0.343	9.419	9.341	0.078	9.341	9.421	-0.08	9.406	9.445	-0.039	9.453	9.334	0.119	9.184	9.368	-0.184
6822	1	73	1	70	1	5.188	9.499	8.2	1.299	8.329	8.235	0.094	8.517	8.326	0.191	8.499	8.182	0.317	8.426	8.254	0.172	8.446	8.215	0.231
6823	1	74	1	72	1	3.516	8.462	7.052	1.41	7.549	7.036	0.513	7.037	6.71	0.327	6.728	6.609	0.119	6.704	6.522	0.182	6.488	6.357	0.131
6824	1	75	1	74	1	1.162	4.755	4.441	0.314	4.856	4.109	0.747	4.595	4.424	0.171	4.44	4.453	-0.013	4.391	4.391	0	4.926	4.326	0.6
6825	2	1	3	-74	0	-9	-9	-9	-999	-9	-9	-999	-9	-9	-999	-9	-9	-999	-9	-9	-999	-9	-9	-999
6826	2	2	3	-72	0	-9	-9	-9	-999	-9	-9	-999	-9	-9	-999	-9	-9	-999	-9	-9	-999	-9	-9	-999
6827	2	3	3	-70	1	-0.9446	2.383	2.325	0.058	2.376	2.334	0.042	2.377	2.367	0.01	2.375	2.295	0.08	2.375	2.277	0.098	2.375	2.147	0.228
6828	2	4	3	-68	1	-0.4856	2.38	2.369	0.011	2.377	2.388	-0.011	2.376	2.381	-0.005	2.375	2.378	-0.003	2.376	2.375	0.001	2.381	2.375	0.006
6829	2	5	3	-66	1	-0.6595	2.373	2.375	-0.002	2.375	2.394	-0.019	2.386	2.384	0.002	2.378	2.384	-0.006	2.381	2.378	0.003	2.381	2.38	0.001
6830	2	6	3	-64	1	-0.6915	2.376	2.364	0.012	2.381	2.375	0.006	2.384	2.388	-0.004	2.377	2.375	0.002	2.375	2.375	0	2.379	2.375	0.004
6831	2	7	3	-62	1	-0.5292	2.377	2.403	-0.026	2.374	2.411	-0.037	2.385	2.394	-0.009	2.385	2.384	0.001	2.375	2.382	-0.007	2.38	2.375	0.005
6832	2	8	3	-60	1	-0.4428	2.378	2.452	-0.074	2.376	2.521	-0.145	2.395	2.492	-0.097	2.389	2.402	-0.013	2.382	2.415	-0.033	2.384	2.447	-0.063
6833	2	9	3	-58	1	-0.2404	2.387	2.782	-0.395	2.384	3.021	-0.637	2.397	2.911	-0.514	2.388	2.882	-0.494	2.387	2.782	-0.395	2.414	2.843	-0.429
6834	2	10	3	-56	1	0.2241	2.415	3.46	-1.045	2.407	3.267	-0.86	2.412	3.237	-0.825	2.461	3.265	-0.804	2.764	3.261	-0.497	2.944	3.299	-0.355
6835	2	11	3	-54	1	0.9231	2.44	3.877	-1.437	2.423	3.6	-1.177	2.511	3.576	-1.065	2.734	3.686	-0.952	3.222	3.838	-0.616	3.401	3.91	-0.509
6836	2	12	3	-52	1	2.23	2.5	5.109	-2.609	2.546	5.059	-2.513	3.89	5.454	-1.564	4.27	5.274	-1.004	4.365	5.291	-0.926	4.453	5.206	-0.753
6837	2	13	3	-50	1	4.175	3.713	7.124	-3.411	5.219	7.163	-1.944	6.397	7.033	-0.636	6.607	7.058	-0.451	6.748	7.078	-0.33	6.791	7.03	-0.239
6838	2	14	3	-48	1	5.457	7.101	8.374	-1.273	7.411	8.26	-0.849	7.339	8.361	-1.022	7.564	8.388	-0.824	7.737	8.42	-0.683	7.755	8.4	-0.645
6839	2	15	3	-46	1	6.682	9.364	9.53	-0.166	9.598	9.932	-0.334	9.938	9.891	0.047	9.627	9.805	-0.178	9.838	9.775	0.063	9.694	9.718	-0.024
6840	2	16	3	-44	1	9.225	11.21	12.87	-1.66	12.53	12.54	-0.01	12.8	12.49	0.31	12.65	12.27	0.38	12.53	12.33	0.2	12.47	12.27	0.2
6841	2	17	3	-42	1	10.93	14.16	13.72	0.44	13.46	13.91	-0.45	13.57	13.91	-0.34	13.7	13.95	-0.25	13.49	13.87	-0.38	13.71	13.95	-0.24
6842	2	18	3	-40	1	12.32	15.75	15.33	0.42	14.27	15.28	-1.01	14.51	15.53	-1.02	14.77	15.42	-0.65	14.84	15.3	-0.46	15.06	15.23	-0.17
6843	2	19	3	-38	1	14.02	16.14	17.2	-1.06	15.78	17.1	-1.32	16.23	17.14	-0.91	16.6	16.92	-0.32	16.53	16.96	-0.43	16.54	17.01	-0.47
6844	2	20	3	-36	1	15.7	17.01	18.91	-1.9	17.69	18.96	-1.27	17.85	18.75	-0.9	18.26	18.65	-0.39	18.2	18.72	-0.52	18.33	18.7	-0.37
6845	2	21	3	-34	1	17.07	18.93	20.35	-1.42	19.32	20.23	-0.91	19.49	20.19	-0.7	19.58	20.07	-0.49	19.71	19.95	-0.24	19.64	19.9	-0.26
6846	2	22	3	-32	1	18.08	20.6	21.42	-0.82	20.47	21.27	-0.8	20.74	21.17	-0.43	20.43	21.14	-0.71	20.56	21.04	-0.48	20.63	20.91	-0.28
6847	2	23	3	-30.1	1	18.63	20.85	21.77	-0.92	20.75	21.63	-0.88	21.06	21.74	-0.68	20.94	21.71	-0.77	21.04	21.67	-0.63	21.02	21.57	-0.55
6848	2	24	3	-28.1	1	19.03	21	21.95	-0.95	21.06	21.94	-0.88	21.37	22.01	-0.64	21.45	22.02	-0.57	21.53	22.04	-0.51	21.5	22.02	-0.52
6849	2	25	3	-26.1	1	19.33	21.12	22.47	-1.35	21.37	22.4	-1.03	21.72	22.42	-0.7	21.8	22.32	-0.52	21.89	22.38	-0.49	21.88	22.31	-0.43
6850	2	26	3	-24.1	1	19.56	21.19	22.64	-1.45	21.58	22.65	-1.07	22.02	22.6	-0.58	22.08	22.62	-0.54	22.19	22.61	-0.42	22.14	22.53	-0.39
6851	2	27	3	-22.1	1	19.76	21.65	22.66	-1.01	22.16	22.69	-0.53	22.46	22.72	-0.26	22.46	22.73	-0.27	22.5	22.77	-0.27	22.46	22.72	-0.26
6852	2	28	3	-20.1	1	19.93	22.32	22.82	-0.5	22.5	22.96	-0.46	22.64	22.93	-0.29	22.61	22.93	-0.32	22.63	22.94	-0.31	22.6	22.95	-0.35
6853	2	29	3	-18.1	1	20.27	23.47	23.12	0.35	23.11	23.37	-0.26	23.05	23.28	-0.23	22.97	23.32	-0.35	22.99	23.29	-0.3	22.96	23.32	-0.36
6854	2	30	3	-16.1	1	20.92	25.42	23.93	1.49	24.29	23.76	0.53	24.05	23.73	0.32	24.01	23.88	0.13	23.85	23.91	-0.06	23.79	23.91	-0.12
6855	2	31	3	-14.1	1	21.96	26.05	24.84	1.21	25.76	24.97	0.79	25.04	24.87	0.17	24.96	24.82	0.14	24.89	24.87	0.02	24.85	24.8	0.05
6856	2	32	3	-12.1	1	22.84	26.22	26.09	0.13	26.24	25.93	0.31	25.97	25.86	0.11	25.92	25.76	0.16	25.81	25.71	0.1	25.81	25.72	0.09
6857	2	33	3	-10.1	1	23.55	26.53	26.56	-0.03	26.54	26.5	0.04	26.54	26.46	0.08	26.56	26.41	0.15	26.5	26.39	0.11	26.53	26.33	0.2
6858	2	34	3	-8.1	1	23.74	27.04	26.78	0.26	26.84	26.63	0.21	26.79	26.71	0.08	26.79	26.66	0.13	26.73	26.68	0.05	26.73	26.68	0.05
6859	2	35	3	-6	1	23.62	27.47	26.74	0.73	27.12	26.67	0.45	26.99	26.67	0.32	26.89	26.69	0.2	26.82	26.72	0.1	26.82	26.78	0.04
6860	2	36	3	-4	1	23.43	27.87	26.75	1.12	27.51	26.72	0.79	27.24	26.63	0.61	27.07	26.71	0.36	26.96	26.75	0.21	26.96	26.83	0.13
6861	2	37	3	-2	1	23.45	28.24	26.94	1.3	28.01	26.9	1.11	27.58	26.79	0.79	27.4	26.89	0.51	27.34	26.93	0.41	27.32	27.04	0.28
6862	2	38	3	-0.1	1	24.18	28.5	27.26	1.24	28.3	27.25	1.05	28	27.29	0.71	27.9	27.35	0.55	27.84	27.39	0.45	27.78	27.45	0.33
6863	2	39	3	1.9	1	25.45	28.68	28.13	0.55	28.61	28.19	0.42	28.39	28.24	0.15	28.37	28.21	0.16	28.39	28.2	0.19	28.41	28.13	0.28
6864	2	40	3	4	1	25.59	28.69	28.25	0.44	28.64	28.3	0.34	28.42	28.4	0.02	28.42	28.38	0.04	28.44	28.31	0.13	28.47	28.24	0.23
6865	2	41	3	6	1	25.49	28.63	28.22	0.41	28.49	28.31	0.18	28.33	28.39	-0.06	28.36	28.33	0.03	28.39	28.35	0.04	28.42	28.26	0.16
6866	2	42	3	8	0	-9	-9	-9	-999	-9	-9	-999	-9	-9	-999	-9	-9	-999	-9	-9	-999	-9	-9	-999
6867	2	43	3	9.9	0	-9	-9	-9	-999	-9	-9	-999	-9	-9	-999	-9	-9	-999	-9	-9	-999	-9	-9	-999
6868	2	44	3	11.9	0	-9	-9	-9	-999	-9	-9	-999	-9	-9	-999	-9	-9	-999	-9	-9	-999	-9	-9	-999
6869	2	45	3	13.9	0	-9	-9	-9	-999	-9	-9	-999	-9	-9	-999	-9	-9	-999	-9	-9	-999	-9	-9	-999
6870	2	46	3	15.9	0	-9	-9	-9	-999	-9	-9	-999	-9	-9	-999	-9	-9	-999	-9	-9	-999	-9	-9	-999
6871	2	47	3	17.9	0	-9	-9	-9	-999	-9	-9	-999	-9	-9	-999	-9	-9	-999	-9	-9	-999	-9	-9	-999
6872	2	48	3	19.9	0	-9	-9	-9	-999	-9	-9	-999	-9	-9	-999	-9	-9	-999	-9	-9	-999	-9	-9	-999
6873	2	49	3	21.9	0	-9	-9	-9	-999	-9	-9	-999	-9	-9	-999	-9	-9	-999	-9	-9	-999	-9	-9	-999
6874	2	50	3	23.9	0	-9	-9	-9	-999	-9	-9	-999	-9	-9	-999	-9	-9	-999	-9	-9	-999	-9	-9	-999
6875	2	51	3	25.9	0	-9	-9	-9	-999	-9	-9	-999	-9	-9	-999	-9	-9	-999	-9	-9	-999	-9	-9	-999
6876	2	52	3	27.9	0	-9	-9	-9	-999	-9	-9	-999	-9	-9	-999	-9	-9	-999	-9	-9	-999	-9	-9	-999
6877	2	53	3	29.9	0	-9	-9	-9	-999	-9	-9	-999	-9	-9	-999	-9	-9	-999	-9	-9	-999	-9	-9	-999
6878	2	54	3	31.9	0	-9	-9	-9	-999	-9	-9	-999	-9	-9	-999	-9	-9	-999	-9	-9	-999	-9	-9	-999
6879	2	55	3	34	0	-9	-9	-9	-999	-9	-9	-999	-9	-9	-999	-9	-9	-999	-9	-9	-999	-9	-9	-999
6880	2	56	3	36	1	16.54	19.98	19.93	0.05	20.07	19.93	0.14	19.98	19.94	0.04	19.89	19.95	-0.06	19.67	19.81	-0.14	19.48	19.8	-0.32
6881	2	57	3	38	1	17.43	19.99	20.11	-0.12	20.08	20.08	0	19.97	20.09	-0.12	19.84	20.07	-0.23	19.79	19.9	-0.11	19.56	19.91	-0.35
6882	2	58	3	40	1	16.73	19.86	20	-0.14	19.89	19.98	-0.09	19.22	19.66	-0.44	19.2	19.38	-0.18	19.3	19.42	-0.12	19.22	19.35	-0.13
6883	2	59	3	42	1	15.21	19.61	19.17	0.44	19.25	18.58	0.67	18.71	18.49	0.22	18.76	18.56	0.2	18.76	18.83	-0.07	18.78	18.86	-0.08
6884	2	60	3	44	1	13.71	17.77	17.43	0.34	17.55	17.55	0	17.7	17.57	0.13	17.92	17.7	0.22	18.29	18.44	-0.15	18.34	18.37	-0.03
6885	2	61	3	46	0	-9	-9	-9	-999	-9	-9	-999	-9	-9	-999	-9	-9	-999	-9	-9	-999	-9	-9	-999
6886	2	62	3	48	0	-9	-9	-9	-999	-9	-9	-999	-9	-9	-999	-9	-9	-999	-9	-9	-999	-9	-9	-999
6887	2	63	3	50	0	-9	-9	-9	-999	-9	-9	-999	-9	-9	-999	-9	-9	-999	-9	-9	-999	-9	-9	-999
6888	2	64	3	52	1	11.12	14.23	13.92	0.31	14.1	14.04	0.06	13.74	13.69	0.05	13.51	13.52	-0.01	13.46	13.43	0.03	13.58	13.43	0.15
6889	2	65	3	54	1	9.566	12.56	12.52	0.04	12.52	12.69	-0.17	12.82	12.75	0.07	12.8	12.76	0.04	12.79	12.8	-0.01	12.54	12.82	-0.28
6890	2	66	3	56	1	9.011	12.07	12.34	-0.27	12.38	12.25	0.13	12.43	12.24	0.19	12.34	12.26	0.08	12.2	12.28	-0.08	12.04	12.32	-0.28
6891	2	67	3	58	1	8.734	12.21	12.19	0.02	12.37	12.09	0.28	12.41	12.1	0.31	12.3	12.08	0.22	12.08	12.05	0.03	12.01	12.17	-0.16
6892	2	68	3	60	1	8.678	12.23	12.15	0.08	12.32	12.02	0.3	12.35	12.08	0.27	12.25	12.07	0.18	12.02	12.05	-0.03	11.99	12.12	-0.13
6893	2	69	3	62	1	9.466	13.12	12.02	1.1	12.55	11.98	0.57	12.57	12.17	0.4	12.41	12.3	0.11	12.35	12.26	0.09	12.19	12.26	-0.07
6894	2	70	3	64	1	8.668	11.9	11.59	0.31	12.13	11.51	0.62	11.78	11.6	0.18	11.69	11.52	0.17	11.35	11.56	-0.21	11.49	11.7	-0.21
6895	2	71	3	66	1	7.583	11.06	11.03	0.03	11.36	11.13	0.23	10.87	10.87	0	10.87	10.76	0.11	10.64	10.67	-0.03	10.59	10.55	0.04
6896	2	72	3	68	1	7.159	10.59	10.27	0.32	10.5	10.32	0.18	10.14	10.12	0.02	10.19	10.21	-0.02	10.07	10.1	-0.03	9.862	9.993	-0.131
6897	2	73	3	70	1	5.723	9.75	8.824	0.926	8.663	8.812	-0.149	8.87	8.843	0.027	8.816	8.688	0.128	8.932	8.651	0.281	8.75	8.606	0.144
6898	2	74	3	72	1	4.016	9.171	7.241	1.93	7.811	7.507	0.304	7.7	7.21	0.49	7.602	7.168	0.434	7.347	7.038	0.309	7.48	6.841	0.639
6899	2	75	3	74	1	1.881	6.16	5.697	0.463	5.936	5.209	0.727	5.443	5.101	0.342	5.06	5.06	0	5.141	5.087	0.054	5.401	5.311	0.09
6900	3	1	5	-74	0	-9	-9	-9	-999	-9	-9	-999	-9	-9	-999	-9	-9	-999	-9	-9	-999	-9	-9	-999
6901	3	2	5	-72	0	-9	-9	-9	-999	-9	-9	-999	-9	-9	-999	-9	-9	-999	-9	-9	-999	-9	-9	-999
6902	3	3	5	-70	1	-1.032	2.387	2.333	0.054	2.378	2.331	0.047	2.376	2.37	0.006	2.375	2.321	0.054	2.375	2.331	0.044	2.375	2.173	0.202
6903	3	4	5	-68	1	-0.5972	2.388	2.396	-0.008	2.375	2.369	0.006	2.376	2.379	-0.003	2.375	2.384	-0.009	2.375	2.376	-0.001	2.38	2.379	0.001
6904	3	5	5	-66	1	-0.7119	2.375	2.383	-0.008	2.378	2.397	-0.019	2.379	2.375	0.004	2.379	2.383	-0.004	2.376	2.377	-0.001	2.38	2.381	-0.001
6905	3	6	5	-64	1	-0.6684	2.376	2.375	0.001	2.377	2.375	0.002	2.391	2.388	0.003	2.377	2.375	0.002	2.375	2.375	0	2.382	2.375	0.007
6906	3	7	5	-62	1	-0.5469	2.375	2.407	-0.032	2.383	2.39	-0.007	2.389	2.387	0.002	2.38	2.376	0.004	2.375	2.381	-0.006	2.377	2.375	0.002
6907	3	8	5	-60	1	-0.4693	2.395	2.488	-0.093	2.384	2.577	-0.193	2.399	2.482	-0.083	2.389	2.427	-0.038	2.383	2.392	-0.009	2.383	2.427	-0.044
6908	3	9	5	-58	1	-0.3053	2.392	2.769	-0.377	2.381	3.045	-0.664	2.399	2.942	-0.543	2.389	2.862	-0.473	2.384	2.773	-0.389	2.409	2.789	-0.38
6909	3	10	5	-56	1	0.1762	2.403	3.436	-1.033	2.397	3.236	-0.839	2.404	3.214	-0.81	2.402	3.199	-0.797	2.592	3.244	-0.652	2.775	3.25	-0.475
6910	3	11	5	-54	1	0.9134	2.423	3.95	-1.527	2.416	3.499	-1.083	2.449	3.506	-1.057	2.565	3.613	-1.048	2.975	3.708	-0.733	3.206	3.824	-0.618
6911	3	12	5	-52	1	2.532	2.521	5.1	-2.579	2.564	5.361	-2.797	4.002	5.665	-1.663	4.39	5.394	-1.004	4.467	5.553	-1.086	4.589	5.421	-0.832
6912	3	13	5	-50	1	3.705	3.541	6.841	-3.3	5.139	6.892	-1.753	6.333	6.75	-0.417	6.507	6.77	-0.263	6.635	6.735	-0.1	6.67	6.785	-0.115
6913	3	14	5	-48	1	5.138	5.928	8.367	-2.439	6.791	8.161	-1.37	6.99	8.315	-1.325	7.221	8.341	-1.12	7.37	8.266	-0.896	7.384	8.26	-0.876
6914	3	15	5	-46	1	6.782	9.418	9.55	-0.132	9.707	9.909	-0.202	10.02	9.939	0.081	9.814	9.845	-0.031	9.921	9.778	0.143	9.81	9.739	0.071
6915	3	16	5	-44	1	9.295	10.99	12.88	-1.89	12.43	12.55	-0.12	12.7	12.34	0.36	12.53	12.19	0.34	12.49	12.32	0.17	12.38	12.31	0.07
6916	3	17	5	-42	1	10.73	13.75	13.53	0.22	13.44	13.8	-0.36	13.41	13.75	-0.34	13.58	13.76	-0.18	13.32	13.67	-0.35	13.49	13.71	-0.22
6917	3	18	5	-40	1	12.5	15.75	15.5	0.25	14.3	15.45	-1.15	14.57	15.69	-1.12	15	15.56	-0.56	15.03	15.46	-0.43	15.23	15.37	-0.14
6918	3	19	5	-38	1	14.06	16.13	17.2	-1.07	15.8	17.13	-1.33	16.33	17.19	-0.86	16.64	17.01	-0.37	16.51	17.01	-0.5	16.62	17.04	-0.42
6919	3	20	5	-36	1	15.71	16.94	19.25	-2.31	17.75	19.07	-1.32	17.87	18.78	-0.91	18.26	18.65	-0.39	18.16	18.76	-0.6	18.31	18.7	-0.39
6920	3	21	5	-34	1	17.21	19.37	20.38	-1.01	19.59	20.37	-0.78	19.79	20.28	-0.49	19.68	20.18	-0.5	19.84	20.06	-0.22	19.81	19.96	-0.15
6921	3	22	5	-32	1	18.01	20.58	21.06	-0.48	20.32	21.1	-0.78	20.6	21.02	-0.42	20.31	21.02	-0.71	20.51	20.92	-0.41	20.51	20.83	-0.32
6922	3	23	5	-30.1	1	18.43	20.73	21.55	-0.82	20.51	21.43	-0.92	20.85	21.47	-0.62	20.56	21.44	-0.88	20.75	21.44	-0.69	20.73	21.41	-0.68
6923	3	24	5	-28.1	1	18.78	20.84	21.83	-0.99	20.78	21.84	-1.06	21.07	21.79	-0.72	21.12	21.77	-0.65	21.17	21.76	-0.59	21.15	21.76	-0.61
6924	3	25	5	-26.1	1	19.06	20.87	22.03	-1.16	21.06	22.02	-0.96	21.38	22.06	-0.68	21.48	21.97	-0.49	21.55	22.04	-0.49	21.57	22.04	-0.47
6925	3	26	5	-24.1	1	19.3	20.94	22.4	-1.46	21.28	22.38	-1.1	21.73	22.36	-0.63	21.82	22.32	-0.5	21.9	22.33	-0.43	21.89	22.27	-0.38
6926	3	27	5	-22.1	1	19.62	21.24	22.66	-1.42	21.81	22.67	-0.86	22.19	22.6	-0.41	22.22	22.61	-0.39	22.3	22.59	-0.29	22.26	22.54	-0.28
6927	3	28	5	-20.1	1	19.84	21.92	22.69	-0.77	22.19	22.76	-0.57	22.35	22.78	-0.43	22.4	22.76	-0.36	22.46	22.83	-0.37	22.4	22.79	-0.39
6928	3	29	5	-18.1	1	20.15	23.19	22.86	0.33	22.96	23.22	-0.26	22.86	23.14	-0.28	22.8	23.19	-0.39	22.83	23.16	-0.33	22.75	23.12	-0.37
6929	3	30	5	-16.1	1	20.78	25.19	23.72	1.47	24.19	23.66	0.53	23.93	23.68	0.25	23.81	23.78	0.03	23.69	23.8	-0.11	23.63	23.79	-0.16
6930	3	31	5	-14.1	1	21.88	26.02	24.79	1.23	25.7	24.91	0.79	24.97	24.86	0.11	24.91	24.78	0.13	24.81	24.8	0.01	24.78	24.7	0.08
6931	3	32	5	-12.1	1	22.93	26.25	26.13	0.12	26.23	26.01	0.22	26.04	25.92	0.12	26.02	25.87	0.15	25.86	25.78	0.08	25.88	25.78	0.1
6932	3	33	5	-10.1	1	23.58	26.5	26.55	-0.05	26.48	26.49	-0.01	26.54	26.52	0.02	26.56	26.46	0.1	26.5	26.44	0.06	26.51	26.41	0.1
6933	3	34	5	-8.1	1	23.56	26.92	26.6	0.32	26.76	26.59	0.17	26.72	26.6	0.12	26.68	26.56	0.12	26.61	26.58	0.03	26.63	26.56	0.07
6934	3	35	5	-6	1	23.44	27.34	26.56	0.78	27.03	26.56	0.47	26.92	26.52	0.4	26.84	26.58	0.26	26.71	26.56	0.15	26.71	26.65	0.06
6935	3	36	5	-4	1	23.34	27.78	26.61	1.17	27.44	26.64	0.8	27.18	26.58	0.6	27.06	26.7	0.36	26.92	26.67	0.25	26.91	26.78	0.13
6936	3	37	5	-2	1	23.63	28.25	26.96	1.29	28.04	26.98	1.06	27.66	26.82	0.84	27.49	26.96	0.53	27.43	26.99	0.44	27.43	27.08	0.35
6937	3	38	5	-0.1	1	24.32	28.49	27.3	1.19	28.25	27.36	0.89	28.05	27.39	0.66	27.98	27.45	0.53	27.9	27.46	0.44	27.83	27.48	0.35
6938	3	39	5	1.9	1	25.35	28.64	28.07	0.57	28.48	28.08	0.4	28.31	28.15	0.16	28.29	28.11	0.18	28.3	28.13	0.17	28.33	28.05	0.28
6939	3	40	5	4	1	25.39	28.63	28.25	0.38	28.53	28.22	0.31	28.35	28.27	0.08	28.37	28.26	0.11	28.37	28.24	0.13	28.39	28.19	0.2
6940	3	41	5	6	1	25.36	28.6	28.21	0.39	28.5	28.29	0.21	28.34	28.33	0.01	28.34	28.28	0.06	28.36	28.34	0.02	28.38	28.26	0.12
6941	3	42	5	8	0	-9	-9	-9	-999	-9	-9	-999	-9	-9	-999	-9	-9	-999	-9	-9	-999	-9	-9	-999
6942	3	43	5	9.9	0	-9	-9	-9	-999	-9	-9	-999	-9	-9	-999	-9	-9	-999	-9	-9	-999	-9	-9	-999
6943	3	44	5	11.9	0	-9	-9	-9	-999	-9	-9	-999	-9	-9	-999	-9	-9	-999	-9	-9	-999	-9	-9	-999
6944	3	45	5	13.9	0	-9	-9	-9	-999	-9	-9	-999	-9	-9	-999	-9	-9	-999	-9	-9	-999	-9	-9	-999
6945	3	46	5	15.9	0	-9	-9	-9	-999	-9	-9	-999	-9	-9	-999	-9	-9	-999	-9	-9	-999	-9	-9	-999
6946	3	47	5	17.9	0	-9	-9	-9	-999	-9	-9	-999	-9	-9	-999	-9	-9	-999	-9	-9	-999	-9	-9	-999
6947	3	48	5	19.9	0	-9	-9	-9	-999	-9	-9	-999	-9	-9	-999	-9	-9	-999	-9	-9	-999	-9	-9	-999
6948	3	49	5	21.9	0	-9	-9	-9	-999	-9	-9	-999	-9	-9	-999	-9	-9	-999	-9	-9	-999	-9	-9	-999
6949	3	50	5	23.9	0	-9	-9	-9	-999	-9	-9	-999	-9	-9	-999	-9	-9	-999	-9	-9	-999	-9	-9	-999
6950	3	51	5	25.9	0	-9	-9	-9	-999	-9	-9	-999	-9	-9	-999	-9	-9	-999	-9	-9	-999	-9	-9	-999
6951	3	52	5	27.9	0	-9	-9	-9	-999	-9	-9	-999	-9	-9	-999	-9	-9	-999	-9	-9	-999	-9	-9	-999
6952	3	53	5	29.9	0	-9	-9	-9	-999	-9	-9	-999	-9	-9	-999	-9	-9	-999	-9	-9	-999	-9	-9	-999
6953	3	54	5	31.9	0	-9	-9	-9	-999	-9	-9	-999	-9	-9	-999	-9	-9	-999	-9	-9	-999	-9	-9	-999
6954	3	55	5	34	0	-9	-9	-9	-999	-9	-9	-999	-9	-9	-999	-9	-9	-999	-9	-9	-999	-9	-9	-999
6955	3	56	5	36	1	16.46	19.96	19.97	-0.01	20.06	19.98	0.08	19.93	19.97	-0.04	19.8	19.94	-0.14	19.73	19.84	-0.11	19.49	19.87	-0.38
6956	3	57	5	38	1	17.47	19.99	20.1	-0.11	20.07	20.11	-0.04	19.99	20.15	-0.16	19.87	20.11	-0.24	19.94	20.11	-0.17	19.64	20.05	-0.41
6957	3	58	5	40	1	16.96	19.93	20.04	-0.11	20.05	20.07	-0.02	19.58	19.87	-0.29	19.48	19.58	-0.1	19.55	19.58	-0.03	19.4	19.51	-0.11
6958	3	59	5	42	1	15.48	19.74	19.19	0.55	19.61	18.7	0.91	18.94	18.74	0.2	18.93	18.73	0.2	18.89	18.9	-0.01	18.93	18.88	0.05
6959	3	60	5	44	1	14.44	18.57	17.92	0.65	17.98	17.84	0.14	17.96	17.8	0.16	18.09	18	0.09	18.41	18.52	-0.11	18.4	18.4	0
6960	3	61	5	46	0	-9	-9	-9	-999	-9	-9	-999	-9	-9	-999	-9	-9	-999	-9	-9	-999	-9	-9	-999
6961	3	62	5	48	0	-9	-9	-9	-999	-9	-9	-999	-9	-9	-999	-9	-9	-999	-9	-9	-999	-9	-9	-999
6962	3	63	5	50	0	-9	-9	-9	-999	-9	-9	-999	-9	-9	-999	-9	-9	-999	-9	-9	-999	-9	-9	-999
6963	3	64	5	52	0	-9	-9	-9	-999	-9	-9	-999	-9	-9	-999	-9	-9	-999	-9	-9	-999	-9	-9	-999
6964	3	65	5	54	1	9.194	12.27	12.4	-0.13	12.33	12.35	-0.02	12.48	12.46	0.02	12.48	12.46	0.02	12.44	12.56	-0.12	12.26	12.52	-0.26
6965	3	66	5	56	1	8.991	12.07	12.23	-0.16	12.23	12.12	0.11	12.29	12.18	0.11	12.26	12.17	0.09	12.11	12.18	-0.07	12.01	12.21	-0.2
6966	3	67	5	58	1	8.523	11.86	12.04	-0.18	12.05	11.94	0.11	12.09	12	0.09	12.08	11.97	0.11	11.87	11.99	-0.12	11.85	12.06	-0.21
6967	3	68	5	60	1	8.412	11.83	12.01	-0.18	12.09	11.88	0.21	12.09	11.98	0.11	12.01	11.93	0.08	11.74	11.95	-0.21	11.82	12.01	-0.19
6968	3	69	5	62	1	8.447	12.04	11.79	0.25	12.2	11.81	0.39	12.19	11.78	0.41	12.08	11.86	0.22	11.83	11.87	-0.04	11.86	11.95	-0.09
6969	3	70	5	64	1	8.716	11.9	11.47	0.43	12.19	11.5	0.69	12.02	11.61	0.41	11.98	11.57	0.41	11.6	11.64	-0.04	11.65	11.75	-0.1
6970	3	71	5	66	1	8.442	11.67	11.25	0.42	12.07	11.24	0.83	11.8	11.39	0.41	11.69	11.25	0.44	11.41	11.26	0.15	11.52	11.27	0.25
6971	3	72	5	68	1	7.596	11.05	10.62	0.43	11.32	10.73	0.59	10.87	10.66	0.21	10.82	10.7	0.12	10.6	10.49	0.11	10.59	10.36	0.23
6972	3	73	5	70	1	5.984	10.04	9.163	0.877	9.024	9.088	-0.064	9.146	9.176	-0.03	9.076	9.13	-0.054	9.223	8.964	0.259	8.939	8.908	0.031
6973	3	74	5	72	1	4.465	9.472	7.563	1.909	7.908	7.984	-0.076	7.891	7.67	0.221	7.931	7.605	0.326	7.78	7.631	0.149	7.944	7.513	0.431
6974	3	75	5	74	1	2.762	7.941	6.717	1.224	7.141	6.426	0.715	6.369	5.992	0.377	5.864	5.834	0.03	6.02	5.871	0.149	5.925	5.916	0.009
6975	4	1	7	-74	0	-9	-9	-9	-999	-9	-9	-999	-9	-9	-999	-9	-9	-999	-9	-9	-999	-9	-9	-999
6976	4	2	7	-72	0	-9	-9	-9	-999	-9	-9	-999	-9	-9	-999	-9	-9	-999	-9	-9	-999	-9	-9	-999
6977	4	3	7	-70	1	-1.061	2.384	2.316	0.068	2.381	2.341	0.04	2.376	2.372	0.004	2.375	2.335	0.04	2.375	2.327	0.048	2.375	2.17	0.205
6978	4	4	7	-68	1	-0.6247	2.383	2.408	-0.025	2.377	2.351	0.026	2.375	2.383	-0.008	2.376	2.375	0.001	2.375	2.375	0	2.375	2.375	0
6979	4	5	7	-66	1	-0.7072	2.382	2.375	0.007	2.375	2.375	0	2.376	2.376	0	2.377	2.389	-0.012	2.375	2.376	-0.001	2.375	2.385	-0.01
6980	4	6	7	-64	1	-0.6572	2.379	2.393	-0.014	2.378	2.373	0.005	2.39	2.394	-0.004	2.38	2.375	0.005	2.375	2.375	0	2.383	2.375	0.008
6981	4	7	7	-62	1	-0.5519	2.378	2.407	-0.029	2.382	2.397	-0.015	2.388	2.39	-0.002	2.386	2.383	0.003	2.375	2.386	-0.011	2.384	2.375	0.009
6982	4	8	7	-60	1	-0.4739	2.375	2.467	-0.092	2.384	2.64	-0.256	2.39	2.467	-0.077	2.385	2.431	-0.046	2.384	2.414	-0.03	2.383	2.42	-0.037
6983	4	9	7	-58	1	-0.2322	2.395	2.712	-0.317	2.382	3.079	-0.697	2.397	2.962	-0.565	2.387	2.903	-0.516	2.385	2.803	-0.418	2.398	2.851	-0.453
6984	4	10	7	-56	1	0.05828	2.405	3.381	-0.976	2.393	3.228	-0.835	2.406	3.233	-0.827	2.4	3.178	-0.778	2.488	3.21	-0.722	2.688	3.215	-0.527
6985	4	11	7	-54	1	0.6743	2.421	3.932	-1.511	2.414	3.362	-0.948	2.433	3.415	-0.982	2.5	3.444	-0.944	2.881	3.477	-0.596	3.087	3.556	-0.469
6986	4	12	7	-52	1	2.681	2.505	5.105	-2.6	2.531	5.466	-2.935	3.903	5.775	-1.872	4.32	5.505	-1.185	4.444	5.624	-1.18	4.583	5.524	-0.941
6987	4	13	7	-50	1	3.762	2.858	6.785	-3.927	3.756	6.667	-2.911	5.728	6.7	-0.972	5.946	6.685	-0.739	6.154	6.68	-0.526	6.185	6.706	-0.521
6988	4	14	7	-48	1	5.066	6.044	8.36	-2.316	6.954	7.949	-0.995	7.1	8.32	-1.22	7.299	8.342	-1.043	7.452	8.216	-0.764	7.436	8.154	-0.718
6989	4	15	7	-46	1	6.994	9.477	10.01	-0.533	10.03	9.977	0.053	10.36	10.1	0.26	10.15	10.02	0.13	10.26	9.993	0.267	10.1	10.01	0.09
6990	4	16	7	-44	1	9.18	10.6	12.58	-1.98	12.42	12.53	-0.11	12.63	12.13	0.5	12.36	11.99	0.37	12.37	11.96	0.41	12.22	12	0.22
6991	4	17	7	-42	1	10.62	13.07	13.54	-0.47	13.31	13.7	-0.39	13.31	13.64	-0.33	13.35	13.54	-0.19	13.15	13.6	-0.45	13.21	13.57	-0.36
6992	4	18	7	-40	1	12.58	15.81	15.9	-0.09	14.25	15.64	-1.39	14.67	15.75	-1.08	15.08	15.66	-0.58	15.1	15.53	-0.43	15.31	15.47	-0.16
6993	4	19	7	-38	1	14.25	16.19	17.13	-0.94	16.04	17.3	-1.26	16.4	17.37	-0.97	16.76	17.22	-0.46	16.68	17.15	-0.47	16.83	17.18	-0.35
6994	4	20	7	-36	1	15.84	17.31	19.61	-2.3	18.06	19.3	-1.24	18.18	18.92	-0.74	18.54	18.87	-0.33	18.47	18.84	-0.37	18.55	18.83	-0.28
6995	4	21	7	-34	1	17.2	19.59	20.29	-0.7	19.81	20.32	-0.51	19.87	20.32	-0.45	19.72	20.23	-0.51	19.91	20.08	-0.17	19.94	19.96	-0.02
6996	4	22	7	-32	1	17.83	20.44	20.82	-0.38	20.19	20.95	-0.76	20.38	20.91	-0.53	20.1	20.86	-0.76	20.35	20.81	-0.46	20.36	20.71	-0.35
6997	4	23	7	-30.1	1	18.22	20.6	21.19	-0.59	20.35	21.18	-0.83	20.65	21.19	-0.54	20.34	21.21	-0.87	20.56	21.23	-0.67	20.56	21.19	-0.63
6998	4	24	7	-28.1	1	18.54	20.64	21.57	-0.93	20.53	21.59	-1.06	20.85	21.49	-0.64	20.74	21.54	-0.8	20.86	21.51	-0.65	20.87	21.47	-0.6
6999	4	25	7	-26.1	1	18.7	20.58	21.82	-1.24	20.67	21.78	-1.11	21.07	21.74	-0.67	21.05	21.71	-0.66	21.16	21.74	-0.58	21.17	21.68	-0.51
7000	4	26	7	-24.1	1	18.92	20.7	22.09	-1.39	20.9	21.94	-1.04	21.32	21.97	-0.65	21.44	22	-0.56	21.49	21.98	-0.49	21.57	21.92	-0.35
7001	4	27	7	-22.1	1	19.37	20.84	22.57	-1.73	21.31	22.39	-1.08	21.78	22.34	-0.56	21.9	22.37	-0.47	22.01	22.3	-0.29	21.98	22.29	-0.31
7002	4	28	7	-20.1	1	19.63	21.47	22.69	-1.22	21.77	22.67	-0.9	22.12	22.63	-0.51	22.14	22.56	-0.42	22.2	22.56	-0.36	22.18	22.53	-0.35
7003	4	29	7	-18.1	1	19.92	23.26	22.72	0.54	22.82	22.86	-0.04	22.67	22.91	-0.24	22.58	22.96	-0.38	22.61	22.89	-0.28	22.55	22.87	-0.32
7004	4	30	7	-16.1	1	20.55	24.93	23.28	1.65	24.01	23.39	0.62	23.59	23.49	0.1	23.47	23.59	-0.12	23.35	23.56	-0.21	23.28	23.54	-0.26
7005	4	31	7	-14.1	1	21.75	26.01	24.89	1.12	25.53	24.86	0.67	24.84	24.76	0.08	24.78	24.65	0.13	24.66	24.59	0.07	24.63	24.66	-0.03
7006	4	32	7	-12.1	1	23.06	26.27	26.21	0.06	26.19	26.22	-0.03	26.05	25.99	0.06	26.01	25.97	0.04	25.9	25.91	-0.01	25.91	25.78	0.13
7007	4	33	7	-10.1	1	23.81	26.51	26.6	-0.09	26.49	26.58	-0.09	26.56	26.63	-0.07	26.62	26.63	-0.01	26.62	26.58	0.04	26.61	26.55	0.06
7008	4	34	7	-8.1	1	23.55	26.82	26.55	0.27	26.7	26.56	0.14	26.67	26.54	0.13	26.65	26.54	0.11	26.61	26.59	0.02	26.58	26.56	0.02
7009	4	35	7	-6	1	23.24	27.23	26.42	0.81	26.94	26.38	0.56	26.87	26.37	0.5	26.77	26.46	0.31	26.69	26.5	0.19	26.59	26.58	0.01
7010	4	36	7	-4	1	23.35	27.73	26.58	1.15	27.46	26.61	0.85	27.2	26.59	0.61	27.07	26.69	0.38	26.93	26.76	0.17	26.96	26.82	0.14
7011	4	37	7	-2	1	23.96	28.29	27.03	1.26	28.11	27.06	1.05	27.82	27.05	0.77	27.63	27.11	0.52	27.58	27.11	0.47	27.59	27.18	0.41
7012	4	38	7	-0.1	1	24.57	28.48	27.39	1.09	28.24	27.51	0.73	28.11	27.55	0.56	28.03	27.58	0.45	28	27.63	0.37	27.95	27.6	0.35
7013	4	39	7	1.9	1	25.31	28.6	27.93	0.67	28.38	27.91	0.47	28.27	27.99	0.28	28.23	28.01	0.22	28.24	28.04	0.2	28.27	28.02	0.25
7014	4	40	7	4	1	25.33	28.61	28.07	0.54	28.4	28.06	0.34	28.28	28.05	0.23	28.27	28.08	0.19	28.28	28.14	0.14	28.3	28.09	0.21
7015	4	41	7	6	0	-9	-9	-9	-999	-9	-9	-999	-9	-9	-999	-9	-9	-999	-9	-9	-999	-9	-9	-999
7016	4	42	7	8	0	-9	-9	-9	-999	-9	-9	-999	-9	-9	-999	-9	-9	-999	-9	-9	-999	-9	-9	-999
7017	4	43	7	9.9	0	-9	-9	-9	-999	-9	-9	-999	-9	-9	-999	-9	-9	-999	-9	-9	-999	-9	-9	-999
7018	4	44	7	11.9	0	-9	-9	-9	-999	-9	-9	-999	-9	-9	-999	-9	-9	-999	-9	-9	-999	-9	-9	-999
7019	4	45	7	13.9	0	-9	-9	-9	-999	-9	-9	-999	-9	-9	-999	-9	-9	-999	-9	-9	-999	-9	-9	-999
7020	4	46	7	15.9	0	-9	-9	-9	-999	-9	-9	-999	-9	-9	-999	-9	-9	-999	-9	-9	-999	-9	-9	-999
7021	4	47	7	17.9	0	-9	-9	-9	-999	-9	-9	-999	-9	-9	-999	-9	-9	-999	-9	-9	-999	-9	-9	-999
7022	4	48	7	19.9	0	-9	-9	-9	-999	-9	-9	-999	-9	-9	-999	-9	-9	-999	-9	-9	-999	-9	-9	-999
7023	4	49	7	21.9	0	-9	-9	-9	-999	-9	-9	-999	-9	-9	-999	-9	-9	-999	-9	-9	-999	-9	-9	-999
7024	4	50	7	23.9	0	-9	-9	-9	-999	-9	-9	-999	-9	-9	-999	-9	-9	-999	-9	-9	-999	-9	-9	-999
7025	4	51	7	25.9	0	-9	-9	-9	-999	-9	-9	-999	-9	-9	-999	-9	-9	-999	-9	-9	-999	-9	-9	-999
7026	4	52	7	27.9	0	-9	-9	-9	-999	-9	-9	-999	-9	-9	-999	-9	-9	-999	-9	-9	-999	-9	-9	-999
7027	4	53	7	29.9	0	-9	-9	-9	-999	-9	-9	-999	-9	-9	-999	-9	-9	-999	-9	-9	-999	-9	-9	-999
7028	4	54	7	31.9	0	-9	-9	-9	-999	-9	-9	-999	-9	-9	-999	-9	-9	-999	-9	-9	-999	-9	-9	-999
7029	4	55	7	34	0	-9	-9	-9	-999	-9	-9	-999	-9	-9	-999	-9	-9	-999	-9	-9	-999	-9	-9	-999
7030	4	56	7	36	1	16.56	20.02	19.98	0.04	20.06	20	0.06	19.94	19.95	-0.01	19.9	19.99	-0.09	19.95	20.09	-0.14	19.61	20.14	-0.53
7031	4	57	7	38	1	17.55	19.98	20.11	-0.13	20.06	20.11	-0.05	19.89	20.22	-0.33	19.78	20.23	-0.45	19.92	20.32	-0.4	19.61	20.25	-0.64
7032	4	58	7	40	1	17.28	19.95	20.01	-0.06	20.05	20.08	-0.03	19.64	19.99	-0.35	19.53	19.81	-0.28	19.63	19.83	-0.2	19.46	19.75	-0.29
7033	4	59	7	42	1	15.88	19.77	19.38	0.39	19.72	19.06	0.66	19.08	19.1	-0.02	19.04	19.07	-0.03	19.03	19.08	-0.05	19.07	18.99	0.08
7034	4	60	7	44	1	15.29	19.63	18.59	1.04	19.25	18.37	0.88	18.63	18.3	0.33	18.62	18.41	0.21	18.64	18.68	-0.04	18.7	18.58	0.12
7035	4	61	7	46	0	-9	-9	-9	-999	-9	-9	-999	-9	-9	-999	-9	-9	-999	-9	-9	-999	-9	-9	-999
7036	4	62	7	48	0	-9	-9	-9	-999	-9	-9	-999	-9	-9	-999	-9	-9	-999	-9	-9	-999	-9	-9	-999
7037	4	63	7	50	0	-9	-9	-9	-999	-9	-9	-999	-9	-9	-999	-9	-9	-999	-9	-9	-999	-9	-9	-999
7038	4	64	7	52	0	-9	-9	-9	-999	-9	-9	-999	-9	-9	-999	-9	-9	-999	-9	-9	-999	-9	-9	-999
7039	4	65	7	54	1	9.19	12.25	12.4	-0.15	12.35	12.33	0.02	12.43	12.45	-0.02	12.43	12.41	0.02	12.28	12.44	-0.16	12.26	12.41	-0.15
7040	4	66	7	56	1	8.906	11.92	12.16	-0.24	12.09	12.05	0.04	12.18	12.19	-0.01	12.11	12.13	-0.02	11.92	12.14	-0.22	11.91	12.09	-0.18
7041	4	67	7	58	1	8.641	11.82	11.96	-0.14	12	11.88	0.12	12.04	11.99	0.05	12.02	11.96	0.06	11.85	11.95	-0.1	11.83	12.01	-0.18
7042	4	68	7	60	0	-9	-9	-9	-999	-9	-9	-999	-9	-9	-999	-9	-9	-999	-9	-9	-999	-9	-9	-999
7043	4	69	7	62	1	8.074	11.72	11.63	0.09	12.04	11.7	0.34	11.91	11.64	0.27	11.54	11.69	-0.15	11.41	11.74	-0.33	11.63	11.84	-0.21
7044	4	70	7	64	1	8.91	11.77	11.42	0.35	12.14	11.42	0.72	11.99	11.62	0.37	11.88	11.58	0.3	11.64	11.63	0.01	11.65	11.74	-0.09
7045	4	71	7	66	1	8.792	11.62	11.31	0.31	12.05	11.29	0.76	11.82	11.42	0.4	11.73	11.33	0.4	11.51	11.43	0.08	11.53	11.59	-0.06
7046	4	72	7	68	1	7.854	11.19	10.73	0.46	11.55	10.94	0.61	11.15	10.96	0.19	11.04	10.87	0.17	10.84	10.75	0.09	10.95	10.57	0.38
7047	4	73	7	70	1	6.05	10.15	9.308	0.842	9.331	9.162	0.169	9.319	9.315	0.004	9.244	9.277	-0.033	9.312	9.199	0.113	9.018	9.102	-0.084
7048	4	74	7	72	1	4.927	9.677	8.061	1.616	8.087	8.47	-0.383	8.235	8.127	0.108	8.288	8	0.288	8.409	8.045	0.364	8.308	8.026	0.282
7049	4	75	7	74	1	3.544	9.305	7.039	2.266	7.838	7.007	0.831	7.581	6.781	0.8	7.197	6.672	0.525	7.075	6.577	0.498	6.884	6.424	0.46
7050	5	1	9	-74	0	-9	-9	-9	-999	-9	-9	-999	-9	-9	-999	-9	-9	-999	-9	-9	-999	-9	-9	-999
7051	5	2	9	-72	0	-9	-9	-9	-999	-9	-9	-999	-9	-9	-999	-9	-9	-999	-9	-9	-999	-9	-9	-999
7052	5	3	9	-70	1	-1.061	2.385	2.316	0.069	2.379	2.311	0.068	2.375	2.36	0.015	2.375	2.273	0.102	2.375	2.336	0.039	2.375	2.14	0.235
7053	5	4	9	-68	1	-0.7191	2.383	2.372	0.011	2.38	2.322	0.058	2.376	2.377	-0.001	2.376	2.375	0.001	2.375	2.375	0	2.375	2.372	0.003
7054	5	5	9	-66	1	-0.7083	2.381	2.375	0.006	2.377	2.371	0.006	2.378	2.375	0.003	2.379	2.375	0.004	2.375	2.383	-0.008	2.375	2.376	-0.001
7055	5	6	9	-64	1	-0.6445	2.381	2.386	-0.005	2.378	2.354	0.024	2.391	2.39	0.001	2.38	2.375	0.005	2.375	2.382	-0.007	2.383	2.375	0.008
7056	5	7	9	-62	1	-0.5502	2.376	2.428	-0.052	2.375	2.432	-0.057	2.387	2.393	-0.006	2.384	2.396	-0.012	2.376	2.395	-0.019	2.386	2.381	0.005
7057	5	8	9	-60	1	-0.4657	2.375	2.439	-0.064	2.385	2.7	-0.315	2.39	2.468	-0.078	2.39	2.504	-0.114	2.379	2.43	-0.051	2.387	2.422	-0.035
7058	5	9	9	-58	1	-0.2061	2.392	2.759	-0.367	2.381	3.143	-0.762	2.399	2.995	-0.596	2.393	2.926	-0.533	2.389	2.864	-0.475	2.404	2.903	-0.499
7059	5	10	9	-56	1	0.0357	2.406	3.309	-0.903	2.396	3.224	-0.828	2.406	3.215	-0.809	2.402	3.175	-0.773	2.477	3.21	-0.733	2.631	3.199	-0.568
7060	5	11	9	-54	1	0.55	2.414	3.825	-1.411	2.418	3.332	-0.914	2.42	3.338	-0.918	2.459	3.384	-0.925	2.787	3.453	-0.666	2.986	3.472	-0.486
7061	5	12	9	-52	1	2.359	2.49	4.773	-2.283	2.498	5.326	-2.828	3.176	5.577	-2.401	3.803	5.187	-1.384	4.158	5.348	-1.19	4.325	5.235	-0.91
7062	5	13	9	-50	1	3.487	2.575	6.627	-4.052	2.872	6.384	-3.512	5.008	6.513	-1.505	5.364	6.554	-1.19	5.554	6.426	-0.872	5.664	6.575	-0.911
7063	5	14	9	-48	1	5.258	6.572	8.311	-1.739	7.327	7.966	-0.639	7.291	8.344	-1.053	7.497	8.372	-0.875	7.653	8.344	-0.691	7.705	8.306	-0.601
7064	5	15	9	-46	1	7.54	9.47	10.35	-0.88	10.18	10.09	0.09	10.51	10.19	0.32	10.43	10.25	0.18	10.43	10.25	0.18	10.3	10.35	-0.05
7065	5	16	9	-44	1	8.805	10.46	12.24	-1.78	12.1	12.3	-0.2	12.26	11.62	0.64	12.02	11.69	0.33	11.99	11.72	0.27	11.85	11.74	0.11
7066	5	17	9	-42	1	10.61	12.62	13.55	-0.93	13.36	13.72	-0.36	13.37	13.61	-0.24	13.28	13.57	-0.29	13.04	13.57	-0.53	13.18	13.55	-0.37
7067	5	18	9	-40	1	12.65	15.71	16.03	-0.32	14.12	15.95	-1.83	14.53	15.83	-1.3	15.09	15.75	-0.66	15.14	15.69	-0.55	15.35	15.58	-0.23
7068	5	19	9	-38	1	14.57	16.49	17.46	-0.97	16.49	17.65	-1.16	16.87	17.62	-0.75	17.35	17.51	-0.16	17.14	17.5	-0.36	17.36	17.48	-0.12
7069	5	20	9	-36	1	16.21	18.4	19.91	-1.51	18.99	19.68	-0.69	18.99	19.31	-0.32	19.21	19.22	-0.01	19.15	19.15	0	19.16	19.17	-0.01
7070	5	21	9	-34	1	17.3	19.8	20.24	-0.44	19.91	20.2	-0.29	19.94	20.3	-0.36	19.8	20.33	-0.53	20	20.21	-0.21	20	20.11	-0.11
7071	5	22	9	-32	1	17.64	20.3	20.63	-0.33	20.1	20.74	-0.64	20.21	20.75	-0.54	19.99	20.76	-0.77	20.22	20.67	-0.45	20.21	20.62	-0.41
7072	5	23	9	-30.1	1	18.01	20.49	21	-0.51	20.19	21.01	-0.82	20.41	21	-0.59	20.17	21.03	-0.86	20.41	20.99	-0.58	20.39	20.97	-0.58
7073	5	24	9	-28.1	1	18.22	20.38	21.14	-0.76	20.22	21.22	-1	20.56	21.2	-0.64	20.35	21.23	-0.88	20.56	21.18	-0.62	20.54	21.15	-0.61
7074	5	25	9	-26.1	1	18.35	20.23	21.54	-1.31	20.25	21.53	-1.28	20.73	21.37	-0.64	20.6	21.39	-0.79	20.75	21.38	-0.63	20.73	21.24	-0.51
7075	5	26	9	-24.1	1	18.68	20.4	21.79	-1.39	20.58	21.83	-1.25	21.01	21.65	-0.64	21.03	21.69	-0.66	21.15	21.65	-0.5	21.22	21.61	-0.39
7076	5	27	9	-22.1	1	19.18	20.54	22.31	-1.77	20.84	22.11	-1.27	21.42	22.08	-0.66	21.58	22.07	-0.49	21.7	22.06	-0.36	21.71	21.97	-0.26
7077	5	28	9	-20.1	1	19.3	21.23	22.51	-1.28	21.51	22.39	-0.88	21.85	22.32	-0.47	21.93	22.21	-0.28	21.96	22.24	-0.28	21.94	22.12	-0.18
7078	5	29	9	-18.1	1	19.36	23.82	22.66	1.16	23.09	22.51	0.58	22.7	22.51	0.19	22.48	22.41	0.07	22.5	22.42	0.08	22.4	22.39	0.01
7079	5	30	9	-16.1	1	20.12	25.44	23.06	2.38	24.45	23.04	1.41	23.78	23.21	0.57	23.53	23.2	0.33	23.42	23.16	0.26	23.28	23.19	0.09
7080	5	31	9	-14.1	1	21.71	26.04	24.96	1.08	25.59	24.82	0.77	24.9	24.7	0.2	24.85	24.63	0.22	24.73	24.59	0.14	24.71	24.61	0.1
7081	5	32	9	-12.1	1	23.36	26.25	26.21	0.04	26.14	26.22	-0.08	26.04	26.21	-0.17	26.03	26.19	-0.16	25.99	26.1	-0.11	25.98	26.1	-0.12
7082	5	33	9	-10.1	1	24.1	26.46	26.6	-0.14	26.38	26.65	-0.27	26.5	26.76	-0.26	26.55	26.77	-0.22	26.6	26.74	-0.14	26.63	26.73	-0.1
7083	5	34	9	-8.1	1	23.73	26.73	26.52	0.21	26.66	26.5	0.16	26.67	26.61	0.06	26.65	26.6	0.05	26.65	26.67	-0.02	26.66	26.69	-0.03
7084	5	35	9	-6	1	23.25	27.11	26.35	0.76	26.92	26.32	0.6	26.85	26.47	0.38	26.77	26.57	0.2	26.68	26.6	0.08	26.6	26.64	-0.04
7085	5	36	9	-4	1	23.53	27.72	26.61	1.11	27.44	26.65	0.79	27.2	26.75	0.45	27.09	26.89	0.2	27	26.89	0.11	27.04	26.94	0.1
7086	5	37	9	-2	1	24.05	28.2	27.1	1.1	27.99	27.09	0.9	27.66	27.22	0.44	27.53	27.27	0.26	27.48	27.27	0.21	27.51	27.32	0.19
7087	5	38	9	-0.1	1	24.45	28.37	27.44	0.93	28.16	27.45	0.71	28	27.54	0.46	27.94	27.5	0.44	27.92	27.57	0.35	27.87	27.56	0.31
7088	5	39	9	1.9	1	24.69	28.44	27.77	0.67	28.26	27.8	0.46	28.11	27.79	0.32	28.05	27.78	0.27	28.04	27.8	0.24	28.06	27.79	0.27
7089	5	40	9	4	1	24.91	28.43	27.8	0.63	28.21	27.85	0.36	28.11	27.9	0.21	28.04	27.89	0.15	28.02	27.85	0.17	28.07	27.87	0.2
7090	5	41	9	6	0	-9	-9	-9	-999	-9	-9	-999	-9	-9	-999	-9	-9	-999	-9	-9	-999	-9	-9	-999
7091	5	42	9	8	0	-9	-9	-9	-999	-9	-9	-999	-9	-9	-999	-9	-9	-999	-9	-9	-999	-9	-9	-999
7092	5	43	9	9.9	0	-9	-9	-9	-999	-9	-9	-999	-9	-9	-999	-9	-9	-999	-9	-9	-999	-9	-9	-999
7093	5	44	9	11.9	0	-9	-9	-9	-999	-9	-9	-999	-9	-9	-999	-9	-9	-999	-9	-9	-999	-9	-9	-999
7094	5	45	9	13.9	0	-9	-9	-9	-999	-9	-9	-999	-9	-9	-999	-9	-9	-999	-9	-9	-999	-9	-9	-999
7095	5	46	9	15.9	0	-9	-9	-9	-999	-9	-9	-999	-9	-9	-999	-9	-9	-999	-9	-9	-999	-9	-9	-999
7096	5	47	9	17.9	0	-9	-9	-9	-999	-9	-9	-999	-9	-9	-999	-9	-9	-999	-9	-9	-999	-9	-9	-999
7097	5	48	9	19.9	0	-9	-9	-9	-999	-9	-9	-999	-9	-9	-999	-9	-9	-999	-9	-9	-999	-9	-9	-999
7098	5	49	9	21.9	0	-9	-9	-9	-999	-9	-9	-999	-9	-9	-999	-9	-9	-999	-9	-9	-999	-9	-9	-999
7099	5	50	9	23.9	0	-9	-9	-9	-999	-9	-9	-999	-9	-9	-999	-9	-9	-999	-9	-9	-999	-9	-9	-999
7100	5	51	9	25.9	0	-9	-9	-9	-999	-9	-9	-999	-9	-9	-999	-9	-9	-999	-9	-9	-999	-9	-9	-999
7101	5	52	9	27.9	0	-9	-9	-9	-999	-9	-9	-999	-9	-9	-999	-9	-9	-999	-9	-9	-999	-9	-9	-999
7102	5	53	9	29.9	0	-9	-9	-9	-999	-9	-9	-999	-9	-9	-999	-9	-9	-999	-9	-9	-999	-9	-9	-999
7103	5	54	9	31.9	0	-9	-9	-9	-999	-9	-9	-999	-9	-9	-999	-9	-9	-999	-9	-9	-999	-9	-9	-999
7104	5	55	9	34	0	-9	-9	-9	-999	-9	-9	-999	-9	-9	-999	-9	-9	-999	-9	-9	-999	-9	-9	-999
7105	5	56	9	36	1	17.03	20.08	20.06	0.02	20.1	20.09	0.01	20.34	20.29	0.05	20.48	20.46	0.02	20.36	20.5	-0.14	19.9	20.49	-0.59
7106	5	57	9	38	1	17.19	19.99	20.08	-0.09	20.05	20.1	-0.05	19.99	20.17	-0.18	19.93	20.27	-0.34	19.98	20.32	-0.34	19.67	20.24	-0.57
7107	5	58	9	40	1	16.39	19.92	19.89	0.03	20.02	19.93	0.09	19.7	19.71	-0.01	19.47	19.61	-0.14	19.54	19.65	-0.11	19.47	19.56	-0.09
7108	5	59	9	42	1	16.04	19.85	19.51	0.34	19.86	19.31	0.55	19.31	19.18	0.13	19.14	19.13	0.01	19.1	19.13	-0.03	19.2	19.06	0.14
7109	5	60	9	44	1	15.46	19.72	18.6	1.12	19.58	18.48	1.1	18.89	18.54	0.35	18.78	18.55	0.23	18.76	18.75	0.01	18.84	18.63	0.21
7110	5	61	9	46	0	-9	-9	-9	-999	-9	-9	-999	-9	-9	-999	-9	-9	-999	-9	-9	-999	-9	-9	-999
7111	5	62	9	48	0	-9	-9	-9	-999	-9	-9	-999	-9	-9	-999	-9	-9	-999	-9	-9	-999	-9	-9	-999
7112	5	63	9	50	0	-9	-9	-9	-999	-9	-9	-999	-9	-9	-999	-9	-9	-999	-9	-9	-999	-9	-9	-999
7113	5	64	9	52	0	-9	-9	-9	-999	-9	-9	-999	-9	-9	-999	-9	-9	-999	-9	-9	-999	-9	-9	-999
7114	5	65	9	54	0	-9	-9	-9	-999	-9	-9	-999	-9	-9	-999	-9	-9	-999	-9	-9	-999	-9	-9	-999
7115	5	66	9	56	1	8.97	11.88	12.08	-0.2	12.05	12.02	0.03	12.11	12.12	-0.01	12.04	12.01	0.03	11.85	11.98	-0.13	11.85	11.94	-0.09
7116	5	67	9	58	1	8.636	11.71	11.92	-0.21	11.9	11.86	0.04	11.92	11.99	-0.07	11.93	11.93	0	11.79	11.9	-0.11	11.72	11.95	-0.23
7117	5	68	9	60	0	-9	-9	-9	-999	-9	-9	-999	-9	-9	-999	-9	-9	-999	-9	-9	-999	-9	-9	-999
7118	5	69	9	62	0	-9	-9	-9	-999	-9	-9	-999	-9	-9	-999	-9	-9	-999	-9	-9	-999	-9	-9	-999
7119	5	70	9	64	1	8.413	11.68	11.34	0.34	12.07	11.33	0.74	11.91	11.53	0.38	11.69	11.51	0.18	11.51	11.52	-0.01	11.58	11.63	-0.05
7120	5	71	9	66	1	8.717	11.61	11.24	0.37	12.05	11.27	0.78	11.84	11.4	0.44	11.75	11.35	0.4	11.55	11.4	0.15	11.53	11.58	-0.05
7121	5	72	9	68	1	7.918	11.17	10.8	0.37	11.63	10.97	0.66	11.21	10.96	0.25	11.1	10.93	0.17	10.87	10.78	0.09	10.96	10.64	0.32
7122	5	73	9	70	1	6.212	10.39	9.328	1.062	9.773	9.219	0.554	9.58	9.425	0.155	9.459	9.336	0.123	9.447	9.38	0.067	9.169	9.342	-0.173
7123	5	74	9	72	1	5.359	9.938	8.511	1.427	8.534	8.726	-0.192	8.708	8.635	0.073	8.681	8.396	0.285	8.892	8.395	0.497	8.579	8.318	0.261
7124	5	75	9	74	1	4.159	9.703	7.177	2.526	8.043	7.293	0.75	8.041	6.992	1.049	8.018	7.088	0.93	8.03	7.111	0.919	7.941	7.076	0.865
7125	6	1	11	-74	0	-9	-9	-9	-999	-9	-9	-999	-9	-9	-999	-9	-9	-999	-9	-9	-999	-9	-9	-999
7126	6	2	11	-72	0	-9	-9	-9	-999	-9	-9	-999	-9	-9	-999	-9	-9	-999	-9	-9	-999	-9	-9	-999
7127	6	3	11	-70	1	-1.174	2.383	2.352	0.031	2.379	2.31	0.069	2.375	2.332	0.043	2.375	2.252	0.123	2.374	2.293	0.081	2.375	2.041	0.334
7128	6	4	11	-68	1	-0.9529	2.388	2.379	0.009	2.381	2.346	0.035	2.376	2.373	0.003	2.376	2.375	0.001	2.375	2.376	-0.001	2.375	2.365	0.01
7129	6	5	11	-66	1	-0.7226	2.385	2.375	0.01	2.375	2.371	0.004	2.378	2.374	0.004	2.382	2.375	0.007	2.375	2.393	-0.018	2.378	2.375	0.003
7130	6	6	11	-64	1	-0.6237	2.379	2.388	-0.009	2.379	2.356	0.023	2.385	2.396	-0.011	2.379	2.375	0.004	2.376	2.401	-0.025	2.381	2.377	0.004
7131	6	7	11	-62	1	-0.5406	2.379	2.378	0.001	2.376	2.495	-0.119	2.375	2.409	-0.034	2.387	2.395	-0.008	2.377	2.402	-0.025	2.385	2.387	-0.002
7132	6	8	11	-60	1	-0.437	2.375	2.447	-0.072	2.386	2.723	-0.337	2.388	2.46	-0.072	2.388	2.526	-0.138	2.381	2.455	-0.074	2.387	2.443	-0.056
7133	6	9	11	-58	1	-0.1771	2.389	2.832	-0.443	2.384	3.173	-0.789	2.399	2.976	-0.577	2.398	2.927	-0.529	2.389	2.953	-0.564	2.408	2.913	-0.505
7134	6	10	11	-56	1	0.09137	2.415	3.331	-0.916	2.402	3.207	-0.805	2.417	3.199	-0.782	2.407	3.176	-0.769	2.465	3.219	-0.754	2.579	3.207	-0.628
7135	6	11	11	-54	1	0.4795	2.418	3.813	-1.395	2.415	3.262	-0.847	2.425	3.332	-0.907	2.433	3.329	-0.896	2.729	3.419	-0.69	2.93	3.459	-0.529
7136	6	12	11	-52	1	1.878	2.481	4.551	-2.07	2.474	5.07	-2.596	2.786	4.992	-2.206	3.495	4.95	-1.455	3.902	4.93	-1.028	4.125	4.885	-0.76
7137	6	13	11	-50	1	3.353	2.55	6.534	-3.984	2.654	6.126	-3.472	4.63	6.2	-1.57	5.029	6.502	-1.473	5.244	6.23	-0.986	5.363	6.451	-1.088
7138	6	14	11	-48	1	5.631	6.443	8.25	-1.807	7.233	8.182	-0.949	7.359	8.333	-0.974	7.576	8.398	-0.822	7.811	8.413	-0.602	7.871	8.474	-0.603
7139	6	15	11	-46	1	7.32	9.262	10.37	-1.108	9.805	10.13	-0.325	10.1	10.17	-0.07	10.11	10.15	-0.04	10.18	10.16	0.02	10.12	10.17	-0.05
7140	6	16	11	-44	1	8.691	10.23	12.19	-1.96	11.71	12.12	-0.41	11.89	11.61	0.28	11.65	11.72	-0.07	11.62	11.68	-0.06	11.57	11.7	-0.13
7141	6	17	11	-42	1	10.71	12.76	13.48	-0.72	13.27	13.85	-0.58	13.35	13.71	-0.36	13.38	13.73	-0.35	13.24	13.72	-0.48	13.35	13.67	-0.32
7142	6	18	11	-40	1	13.13	15.86	16.5	-0.64	14.58	16.29	-1.71	15.02	16.28	-1.26	15.74	16.16	-0.42	15.71	16.12	-0.41	15.83	16.08	-0.25
7143	6	19	11	-38	1	15.26	17.24	18.93	-1.69	17.62	18.57	-0.95	17.93	18.33	-0.4	18.18	18.25	-0.07	18.05	18.18	-0.13	18.2	18.19	0.01
7144	6	20	11	-36	1	16.68	18.95	20.06	-1.11	19.49	20.02	-0.53	19.42	19.85	-0.43	19.53	19.66	-0.13	19.61	19.53	0.08	19.54	19.47	0.07
7145	6	21	11	-34	1	17.27	19.78	20.23	-0.45	19.98	20.16	-0.18	19.91	20.22	-0.31	19.8	20.28	-0.48	19.99	20.21	-0.22	19.96	20.14	-0.18
7146	6	22	11	-32	1	17.53	20.28	20.48	-0.2	20.07	20.5	-0.43	20.13	20.61	-0.48	19.96	20.62	-0.66	20.2	20.56	-0.36	20.16	20.52	-0.36
7147	6	23	11	-30.1	1	17.82	20.4	20.77	-0.37	20.03	20.73	-0.7	20.18	20.86	-0.68	20	20.82	-0.82	20.28	20.77	-0.49	20.25	20.65	-0.4
7148	6	24	11	-28.1	1	17.93	20.03	20.95	-0.92	19.86	20.93	-1.07	20.15	20.96	-0.81	20.01	20.9	-0.89	20.29	20.8	-0.51	20.26	20.71	-0.45
7149	6	25	11	-26.1	1	17.96	19.68	21.08	-1.4	19.83	21.1	-1.27	20.34	21.02	-0.68	20.27	20.97	-0.7	20.42	20.85	-0.43	20.37	20.76	-0.39
7150	6	26	11	-24.1	1	18.43	19.93	21.51	-1.58	20.29	21.65	-1.36	20.75	21.37	-0.62	20.78	21.32	-0.54	20.92	21.25	-0.33	20.92	21.18	-0.26
7151	6	27	11	-22.1	1	18.96	20.22	21.96	-1.74	20.59	21.83	-1.24	21.09	21.78	-0.69	21.26	21.74	-0.48	21.4	21.66	-0.26	21.45	21.58	-0.13
7152	6	28	11	-20.1	1	18.83	21.25	22.25	-1	21.19	21.97	-0.78	21.57	21.81	-0.24	21.59	21.65	-0.06	21.73	21.68	0.05	21.68	21.63	0.05
7153	6	29	11	-18.1	1	19.08	24.7	22.36	2.34	23.77	22.18	1.59	22.94	22.02	0.92	22.61	21.93	0.68	22.55	21.95	0.6	22.42	21.97	0.45
7154	6	30	11	-16.1	1	20.44	25.84	23.15	2.69	25.17	23.29	1.88	24.34	23.39	0.95	24.18	23.46	0.72	23.96	23.37	0.59	23.84	23.36	0.48
7155	6	31	11	-14.1	1	21.91	26.12	25.01	1.11	25.8	24.85	0.95	25.24	24.81	0.43	25.21	24.83	0.38	25.04	24.76	0.28	24.98	24.77	0.21
7156	6	32	11	-12.1	1	23.14	26.26	26.12	0.14	26.14	26.15	-0.01	26.09	26.04	0.05	26.07	25.98	0.09	26	25.95	0.05	25.96	25.88	0.08
7157	6	33	11	-10.1	1	23.67	26.36	26.19	0.17	26.27	26.32	-0.05	26.36	26.45	-0.09	26.39	26.43	-0.04	26.38	26.48	-0.1	26.4	26.49	-0.09
7158	6	34	11	-8.1	1	23.68	26.64	26.3	0.34	26.6	26.36	0.24	26.64	26.48	0.16	26.65	26.58	0.07	26.64	26.61	0.03	26.63	26.63	0
7159	6	35	11	-6	1	23.52	26.97	26.31	0.66	26.82	26.49	0.33	26.85	26.61	0.24	26.81	26.74	0.07	26.73	26.78	-0.05	26.69	26.76	-0.07
7160	6	36	11	-4	1	23.66	27.48	26.79	0.69	27.18	26.83	0.35	27.09	26.99	0.1	27.02	27.01	0.01	26.96	27.06	-0.1	26.98	27.11	-0.13
7161	6	37	11	-2	1	25.75	28.45	28.18	0.27	28.49	28.4	0.09	28.41	28.09	0.32	28.3	27.83	0.47	28.23	27.86	0.37	28.17	27.89	0.28
7162	6	38	11	-0.1	0	-9	-9	-9	-999	-9	-9	-999	-9	-9	-999	-9	-9	-999	-9	-9	-999	-9	-9	-999
7163	6	39	11	1.9	0	-9	-9	-9	-999	-9	-9	-999	-9	-9	-999	-9	-9	-999	-9	-9	-999	-9	-9	-999
7164	6	40	11	4	0	-9	-9	-9	-999	-9	-9	-999	-9	-9	-999	-9	-9	-999	-9	-9	-999	-9	-9	-999
7165	6	41	11	6	0	-9	-9	-9	-999	-9	-9	-999	-9	-9	-999	-9	-9	-999	-9	-9	-999	-9	-9	-999
7166	6	42	11	8	0	-9	-9	-9	-999	-9	-9	-999	-9	-9	-999	-9	-9	-999	-9	-9	-999	-9	-9	-999
7167	6	43	11	9.9	0	-9	-9	-9	-999	-9	-9	-999	-9	-9	-999	-9	-9	-999	-9	-9	-999	-9	-9	-999
7168	6	44	11	11.9	0	-9	-9	-9	-999	-9	-9	-999	-9	-9	-999	-9	-9	-999	-9	-9	-999	-9	-9	-999
7169	6	45	11	13.9	0	-9	-9	-9	-999	-9	-9	-999	-9	-9	-999	-9	-9	-999	-9	-9	-999	-9	-9	-999
7170	6	46	11	15.9	0	-9	-9	-9	-999	-9	-9	-999	-9	-9	-999	-9	-9	-999	-9	-9	-999	-9	-9	-999
7171	6	47	11	17.9	0	-9	-9	-9	-999	-9	-9	-999	-9	-9	-999	-9	-9	-999	-9	-9	-999	-9	-9	-999
7172	6	48	11	19.9	0	-9	-9	-9	-999	-9	-9	-999	-9	-9	-999	-9	-9	-999	-9	-9	-999	-9	-9	-999
7173	6	49	11	21.9	0	-9	-9	-9	-999	-9	-9	-999	-9	-9	-999	-9	-9	-999	-9	-9	-999	-9	-9	-999
7174	6	50	11	23.9	0	-9	-9	-9	-999	-9	-9	-999	-9	-9	-999	-9	-9	-999	-9	-9	-999	-9	-9	-999
7175	6	51	11	25.9	0	-9	-9	-9	-999	-9	-9	-999	-9	-9	-999	-9	-9	-999	-9	-9	-999	-9	-9	-999
7176	6	52	11	27.9	0	-9	-9	-9	-999	-9	-9	-999	-9	-9	-999	-9	-9	-999	-9	-9	-999	-9	-9	-999
7177	6	53	11	29.9	0	-9	-9	-9	-999	-9	-9	-999	-9	-9	-999	-9	-9	-999	-9	-9	-999	-9	-9	-999
7178	6	54	11	31.9	0	-9	-9	-9	-999	-9	-9	-999	-9	-9	-999	-9	-9	-999	-9	-9	-999	-9	-9	-999
7179	6	55	11	34	0	-9	-9	-9	-999	-9	-9	-999	-9	-9	-999	-9	-9	-999	-9	-9	-999	-9	-9	-999
7180	6	56	11	36	1	19.01	21.05	21.67	-0.62	21.18	21.65	-0.47	21.19	21.32	-0.13	21.16	21.22	-0.06	20.84	20.95	-0.11	20.28	21	-0.72
7181	6	57	11	38	1	17.34	20.1	20.08	0.02	20.24	20.2	0.04	20.45	20.46	-0.01	20.3	20.51	-0.21	20.24	20.41	-0.17	19.83	20.34	-0.51
7182	6	58	11	40	1	16.35	20.01	19.84	0.17	20.03	19.9	0.13	19.87	19.72	0.15	19.67	19.58	0.09	19.78	19.68	0.1	19.58	19.64	-0.06
7183	6	59	11	42	1	16.3	19.9	19.56	0.34	19.94	19.49	0.45	19.46	19.31	0.15	19.24	19.13	0.11	19.27	19.12	0.15	19.36	19.11	0.25
7184	6	60	11	44	1	15.6	19.58	18.36	1.22	19.03	18.43	0.6	18.63	18.51	0.12	18.53	18.44	0.09	18.65	18.65	0	18.73	18.61	0.12
7185	6	61	11	46	0	-9	-9	-9	-999	-9	-9	-999	-9	-9	-999	-9	-9	-999	-9	-9	-999	-9	-9	-999
7186	6	62	11	48	0	-9	-9	-9	-999	-9	-9	-999	-9	-9	-999	-9	-9	-999	-9	-9	-999	-9	-9	-999
7187	6	63	11	50	0	-9	-9	-9	-999	-9	-9	-999	-9	-9	-999	-9	-9	-999	-9	-9	-999	-9	-9	-999
7188	6	64	11	52	0	-9	-9	-9	-999	-9	-9	-999	-9	-9	-999	-9	-9	-999	-9	-9	-999	-9	-9	-999
7189	6	65	11	54	1	9.56	13.43	13.35	0.08	12.64	12.78	-0.14	12.13	12.13	0	12.03	11.96	0.07	11.75	11.91	-0.16	11.67	11.79	-0.12
7190	6	66	11	56	1	8.491	11.65	11.82	-0.17	11.9	11.82	0.08	11.92	11.92	0	11.86	11.84	0.02	11.68	11.8	-0.12	11.53	11.77	-0.24
7191	6	67	11	58	1	8.701	11.64	11.82	-0.18	11.88	11.82	0.06	11.88	11.92	-0.04	11.89	11.86	0.03	11.74	11.86	-0.12	11.65	11.84	-0.19
7192	6	68	11	60	1	8.201	11.42	11.68	-0.26	11.75	11.66	0.09	11.69	11.66	0.03	11.77	11.78	-0.01	11.64	11.77	-0.13	11.47	11.79	-0.32
7193	6	69	11	62	0	-9	-9	-9	-999	-9	-9	-999	-9	-9	-999	-9	-9	-999	-9	-9	-999	-9	-9	-999
7194	6	70	11	64	1	7.975	11.55	11.32	0.23	11.97	11.26	0.71	11.7	11.48	0.22	11.44	11.43	0.01	11.31	11.42	-0.11	11.44	11.42	0.02
7195	6	71	11	66	1	8.392	11.57	11.22	0.35	12.01	11.21	0.8	11.77	11.35	0.42	11.6	11.3	0.3	11.48	11.27	0.21	11.48	11.28	0.2
7196	6	72	11	68	1	7.777	11.29	10.73	0.56	11.77	10.82	0.95	11.34	10.82	0.52	11.17	10.76	0.41	10.97	10.61	0.36	11.03	10.46	0.57
7197	6	73	11	70	1	6.414	10.54	9.34	1.2	10.25	9.238	1.012	9.759	9.498	0.261	9.65	9.417	0.233	9.542	9.52	0.022	9.28	9.455	-0.175
7198	6	74	11	72	1	5.648	10.13	8.856	1.274	9.15	8.864	0.286	9.051	9.003	0.048	8.938	8.85	0.088	9.059	8.729	0.33	8.768	8.546	0.222
7199	6	75	11	74	1	4.656	9.811	7.313	2.498	8.217	7.665	0.552	8.111	7.214	0.897	8.136	7.4	0.736	8.299	7.579	0.72	8.052	7.705	0.347
7200	7	1	13	-74	0	-9	-9	-9	-999	-9	-9	-999	-9	-9	-999	-9	-9	-999	-9	-9	-999	-9	-9	-999
7201	7	2	13	-72	0	-9	-9	-9	-999	-9	-9	-999	-9	-9	-999	-9	-9	-999	-9	-9	-999	-9	-9	-999
7202	7	3	13	-70	1	-1.178	2.401	2.352	0.049	2.386	2.313	0.073	2.375	2.296	0.079	2.375	2.201	0.174	2.373	2.253	0.12	2.374	2.015	0.359
7203	7	4	13	-68	1	-0.9072	2.394	2.385	0.009	2.386	2.364	0.022	2.375	2.372	0.003	2.376	2.375	0.001	2.374	2.385	-0.011	2.375	2.374	0.001
7204	7	5	13	-66	1	-0.703	2.383	2.37	0.013	2.377	2.334	0.043	2.376	2.375	0.001	2.378	2.375	0.003	2.375	2.403	-0.028	2.376	2.375	0.001
7205	7	6	13	-64	1	-0.6001	2.375	2.378	-0.003	2.377	2.359	0.018	2.385	2.4	-0.015	2.381	2.375	0.006	2.379	2.408	-0.029	2.382	2.377	0.005
7206	7	7	13	-62	1	-0.5122	2.376	2.385	-0.009	2.375	2.514	-0.139	2.377	2.406	-0.029	2.387	2.384	0.003	2.375	2.408	-0.033	2.385	2.388	-0.003
7207	7	8	13	-60	1	-0.4163	2.376	2.442	-0.066	2.377	2.723	-0.346	2.379	2.506	-0.127	2.387	2.518	-0.131	2.381	2.481	-0.1	2.386	2.463	-0.077
7208	7	9	13	-58	1	-0.1449	2.4	2.923	-0.523	2.395	3.165	-0.77	2.393	2.949	-0.556	2.403	2.97	-0.567	2.392	2.968	-0.576	2.413	2.94	-0.527
7209	7	10	13	-56	1	0.1495	2.408	3.369	-0.961	2.404	3.236	-0.832	2.421	3.183	-0.762	2.411	3.206	-0.795	2.437	3.223	-0.786	2.567	3.212	-0.645
7210	7	11	13	-54	1	0.4967	2.419	3.907	-1.488	2.423	3.261	-0.838	2.427	3.384	-0.957	2.439	3.345	-0.906	2.741	3.393	-0.652	2.977	3.44	-0.463
7211	7	12	13	-52	1	1.454	2.47	4.384	-1.914	2.458	4.838	-2.38	2.647	4.51	-1.863	3.168	4.719	-1.551	3.673	4.643	-0.97	3.904	4.655	-0.751
7212	7	13	13	-50	1	2.983	2.516	6.523	-4.007	2.565	6.028	-3.463	4.166	6.058	-1.892	4.615	6.321	-1.706	4.87	6.057	-1.187	5.03	6.124	-1.094
7213	7	14	13	-48	1	5.354	4.698	8.146	-3.448	5.865	7.929	-2.064	7.061	8.323	-1.262	7.351	8.35	-0.999	7.572	8.329	-0.757	7.628	8.274	-0.646
7214	7	15	13	-46	1	7.044	9.231	10.33	-1.099	9.598	10.11	-0.512	9.992	10.05	-0.058	9.928	10.02	-0.092	10.16	10	0.16	10.05	9.971	0.079
7215	7	16	13	-44	1	9.264	10.58	12.79	-2.21	12.22	12.53	-0.31	12.2	12.22	-0.02	12.07	12.18	-0.11	12	12.25	-0.25	11.99	12.26	-0.27
7216	7	17	13	-42	1	11.28	13.55	13.87	-0.32	13.47	14.3	-0.83	13.53	14.22	-0.69	13.76	14.24	-0.48	13.71	14.25	-0.54	13.81	14.29	-0.48
7217	7	18	13	-40	1	13.88	16.37	17.07	-0.7	15.47	16.9	-1.43	16.01	16.97	-0.96	16.71	16.82	-0.11	16.61	16.84	-0.23	16.7	16.81	-0.11
7218	7	19	13	-38	1	15.99	18.4	19.96	-1.56	18.89	19.66	-0.77	18.96	19.15	-0.19	19.13	18.98	0.15	19.05	18.88	0.17	19.05	18.84	0.21
7219	7	20	13	-36	1	16.92	19.55	20.16	-0.61	19.93	20.14	-0.21	19.77	20.06	-0.29	19.77	19.93	-0.16	19.87	19.81	0.06	19.84	19.71	0.13
7220	7	21	13	-34	1	17.21	20.11	20.21	-0.1	20.17	20.16	0.01	20.03	20.19	-0.16	19.9	20.24	-0.34	20.03	20.14	-0.11	20.01	20.06	-0.05
7221	7	22	13	-32	1	17.58	20.44	20.33	0.11	20.15	20.3	-0.15	20.16	20.49	-0.33	19.97	20.44	-0.47	20.21	20.38	-0.17	20.18	20.3	-0.12
7222	7	23	13	-30.1	1	17.65	20.26	20.44	-0.18	19.78	20.41	-0.63	19.9	20.65	-0.75	19.78	20.54	-0.76	20.07	20.4	-0.33	20.04	20.3	-0.26
7223	7	24	13	-28.1	1	17.21	19.43	20.42	-0.99	19.36	20.31	-0.95	19.62	20.29	-0.67	19.6	20.22	-0.62	19.81	20.05	-0.24	19.84	19.96	-0.12
7224	7	25	13	-26.1	1	16.83	18.93	20.25	-1.32	19.22	20.13	-0.91	19.66	19.84	-0.18	19.7	19.95	-0.25	19.74	19.92	-0.18	19.77	19.86	-0.09
7225	7	26	13	-24.1	1	17.38	18.98	20.65	-1.67	19.3	20.38	-1.08	20	20.2	-0.2	20.11	20.36	-0.25	20.1	20.4	-0.3	20.24	20.32	-0.08
7226	7	27	13	-22.1	1	17.73	18.99	20.95	-1.96	19.45	20.61	-1.16	20.28	20.65	-0.37	20.33	20.64	-0.31	20.4	20.69	-0.29	20.48	20.63	-0.15
7227	7	28	13	-20.1	1	17.35	19.87	20.77	-0.9	20.15	20.6	-0.45	20.59	20.59	0	20.53	20.73	-0.2	20.48	20.63	-0.15	20.48	20.59	-0.11
7228	7	29	13	-18.1	1	17.01	20.13	20.8	-0.67	20.3	20.65	-0.35	20.57	20.62	-0.05	20.49	20.8	-0.31	20.34	20.7	-0.36	20.25	20.68	-0.43
7229	7	30	13	-16.1	1	20.06	23.62	23.32	0.3	23.49	23.33	0.16	23.07	22.88	0.19	22.98	22.91	0.07	22.94	22.87	0.07	23	22.87	0.13
7230	7	31	13	-14.1	1	21.32	25.98	24.71	1.27	25.46	24.52	0.94	24.94	24.5	0.44	24.82	24.37	0.45	24.73	24.26	0.47	24.62	24.17	0.45
7231	7	32	13	-12.1	1	22.6	26.27	26.11	0.16	26.09	25.89	0.2	25.87	25.65	0.22	25.8	25.57	0.23	25.67	25.48	0.19	25.6	25.44	0.16
7232	7	33	13	-10.1	1	22.77	26.33	26.15	0.18	26.26	26.1	0.16	26.13	26.02	0.11	26.06	25.98	0.08	25.96	25.95	0.01	25.85	25.83	0.02
7233	7	34	13	-8.1	1	23.05	26.53	26.2	0.33	26.46	26.18	0.28	26.42	26.23	0.19	26.34	26.3	0.04	26.26	26.28	-0.02	26.15	26.26	-0.11
7234	7	35	13	-6	1	23.27	26.56	26.29	0.27	26.51	26.33	0.18	26.62	26.41	0.21	26.56	26.58	-0.02	26.47	26.63	-0.16	26.41	26.59	-0.18
7235	7	36	13	-4	0	-9	-9	-9	-999	-9	-9	-999	-9	-9	-999	-9	-9	-999	-9	-9	-999	-9	-9	-999
7236	7	37	13	-2	0	-9	-9	-9	-999	-9	-9	-999	-9	-9	-999	-9	-9	-999	-9	-9	-999	-9	-9	-999
7237	7	38	13	-0.1	0	-9	-9	-9	-999	-9	-9	-999	-9	-9	-999	-9	-9	-999	-9	-9	-999	-9	-9	-999
7238	7	39	13	1.9	0	-9	-9	-9	-999	-9	-9	-999	-9	-9	-999	-9	-9	-999	-9	-9	-999	-9	-9	-999
7239	7	40	13	4	0	-9	-9	-9	-999	-9	-9	-999	-9	-9	-999	-9	-9	-999	-9	-9	-999	-9	-9	-999
7240	7	41	13	6	0	-9	-9	-9	-999	-9	-9	-999	-9	-9	-999	-9	-9	-999	-9	-9	-999	-9	-9	-999
7241	7	42	13	8	0	-9	-9	-9	-999	-9	-9	-999	-9	-9	-999	-9	-9	-999	-9	-9	-999	-9	-9	-999
7242	7	43	13	9.9	0	-9	-9	-9	-999	-9	-9	-999	-9	-9	-999	-9	-9	-999	-9	-9	-999	-9	-9	-999
7243	7	44	13	11.9	0	-9	-9	-9	-999	-9	-9	-999	-9	-9	-999	-9	-9	-999	-9	-9	-999	-9	-9	-999
7244	7	45	13	13.9	0	-9	-9	-9	-999	-9	-9	-999	-9	-9	-999	-9	-9	-999	-9	-9	-999	-9	-9	-999
7245	7	46	13	15.9	0	-9	-9	-9	-999	-9	-9	-999	-9	-9	-999	-9	-9	-999	-9	-9	-999	-9	-9	-999
7246	7	47	13	17.9	0	-9	-9	-9	-999	-9	-9	-999	-9	-9	-999	-9	-9	-999	-9	-9	-999	-9	-9	-999
7247	7	48	13	19.9	0	-9	-9	-9	-999	-9	-9	-999	-9	-9	-999	-9	-9	-999	-9	-9	-999	-9	-9	-999
7248	7	49	13	21.9	0	-9	-9	-9	-999	-9	-9	-999	-9	-9	-999	-9	-9	-999	-9	-9	-999	-9	-9	-999
7249	7	50	13	23.9	0	-9	-9	-9	-999	-9	-9	-999	-9	-9	-999	-9	-9	-999	-9	-9	-999	-9	-9	-999
7250	7	51	13	25.9	0	-9	-9	-9	-999	-9	-9	-999	-9	-9	-999	-9	-9	-999	-9	-9	-999	-9	-9	-999
7251	7	52	13	27.9	0	-9	-9	-9	-999	-9	-9	-999	-9	-9	-999	-9	-9	-999	-9	-9	-999	-9	-9	-999
7252	7	53	13	29.9	0	-9	-9	-9	-999	-9	-9	-999	-9	-9	-999	-9	-9	-999	-9	-9	-999	-9	-9	-999
7253	7	54	13	31.9	1	18.45	22.45	22.5	-0.05	22.29	22.45	-0.16	21.61	22.38	-0.77	21.53	22.16	-0.63	21.26	21.69	-0.43	20.83	21.62	-0.79
7254	7	55	13	34	1	19.54	22.28	22.63	-0.35	22.13	22.62	-0.49	21.68	22.35	-0.67	21.57	22.09	-0.52	21.33	21.65	-0.32	20.85	21.56	-0.71
7255	7	56	13	36	1	18.79	20.99	22.07	-1.08	21.18	21.93	-0.75	21.19	21.48	-0.29	21.18	21.39	-0.21	20.89	21.04	-0.15	20.32	21.02	-0.7
7256	7	57	13	38	1	16.79	20.05	20	0.05	20.14	20.09	0.05	20.37	20.14	0.23	20.25	20.26	-0.01	20.18	20.34	-0.16	19.79	20.19	-0.4
7257	7	58	13	40	1	16.62	20.04	19.87	0.17	20.04	19.97	0.07	19.98	19.8	0.18	19.85	19.58	0.27	19.96	19.8	0.16	19.64	19.71	-0.07
7258	7	59	13	42	1	16.37	19.94	19.32	0.62	19.99	19.47	0.52	19.36	19.24	0.12	19.17	18.98	0.19	19.28	19.06	0.22	19.31	19.1	0.21
7259	7	60	13	44	1	13.6	17.68	17.94	-0.26	17.66	17.63	0.03	17.67	17.56	0.11	17.88	17.83	0.05	18.21	18.25	-0.04	18.32	18.38	-0.06
7260	7	61	13	46	0	-9	-9	-9	-999	-9	-9	-999	-9	-9	-999	-9	-9	-999	-9	-9	-999	-9	-9	-999
7261	7	62	13	48	0	-9	-9	-9	-999	-9	-9	-999	-9	-9	-999	-9	-9	-999	-9	-9	-999	-9	-9	-999
7262	7	63	13	50	0	-9	-9	-9	-999	-9	-9	-999	-9	-9	-999	-9	-9	-999	-9	-9	-999	-9	-9	-999
7263	7	64	13	52	0	-9	-9	-9	-999	-9	-9	-999	-9	-9	-999	-9	-9	-999	-9	-9	-999	-9	-9	-999
7264	7	65	13	54	0	-9	-9	-9	-999	-9	-9	-999	-9	-9	-999	-9	-9	-999	-9	-9	-999	-9	-9	-999
7265	7	66	13	56	1	8.682	11.5	11.7	-0.2	11.71	11.66	0.05	11.81	11.75	0.06	11.75	11.76	-0.01	11.52	11.69	-0.17	11.29	11.62	-0.33
7266	7	67	13	58	1	8.46	11.56	11.74	-0.18	11.8	11.8	0	11.86	11.86	0	11.84	11.76	0.08	11.65	11.78	-0.13	11.47	11.82	-0.35
7267	7	68	13	60	0	-9	-9	-9	-999	-9	-9	-999	-9	-9	-999	-9	-9	-999	-9	-9	-999	-9	-9	-999
7268	7	69	13	62	0	-9	-9	-9	-999	-9	-9	-999	-9	-9	-999	-9	-9	-999	-9	-9	-999	-9	-9	-999
7269	7	70	13	64	0	-9	-9	-9	-999	-9	-9	-999	-9	-9	-999	-9	-9	-999	-9	-9	-999	-9	-9	-999
7270	7	71	13	66	1	7.626	11.49	11.14	0.35	11.86	11.16	0.7	11.5	11.22	0.28	11.31	11.03	0.28	10.98	10.76	0.22	11.03	10.62	0.41
7271	7	72	13	68	1	7.011	11.26	10.3	0.96	11.63	10.43	1.2	11	9.794	1.206	10.9	9.67	1.23	10.57	9.65	0.92	10.49	9.831	0.659
7272	7	73	13	70	1	6.618	10.94	9.398	1.542	10.98	9.256	1.724	10.21	9.591	0.619	10.12	9.478	0.642	9.932	9.628	0.304	9.64	9.472	0.168
7273	7	74	13	72	1	5.938	10.34	9.025	1.315	9.668	8.944	0.724	9.366	9.311	0.055	9.148	9.203	-0.055	9.19	9.048	0.142	8.868	8.785	0.083
7274	7	75	13	74	1	5.019	9.947	7.41	2.537	8.39	7.899	0.491	8.174	7.369	0.805	8.133	7.614	0.519	8.326	7.79	0.536	8.036	7.846	0.19
7275	8	1	15	-74	0	-9	-9	-9	-999	-9	-9	-999	-9	-9	-999	-9	-9	-999	-9	-9	-999	-9	-9	-999
7276	8	2	15	-72	0	-9	-9	-9	-999	-9	-9	-999	-9	-9	-999	-9	-9	-999	-9	-9	-999	-9	-9	-999
7277	8	3	15	-70	1	-1.17	2.399	2.369	0.03	2.39	2.274	0.116	2.374	2.268	0.106	2.375	2.18	0.195	2.371	2.194	0.177	2.374	1.968	0.406
7278	8	4	15	-68	1	-0.7706	2.392	2.399	-0.007	2.388	2.375	0.013	2.376	2.365	0.011	2.376	2.375	0.001	2.374	2.376	-0.002	2.375	2.373	0.002
7279	8	5	15	-66	1	-0.6716	2.377	2.377	0	2.375	2.356	0.019	2.376	2.378	-0.002	2.377	2.375	0.002	2.375	2.399	-0.024	2.377	2.375	0.002
7280	8	6	15	-64	1	-0.6069	2.378	2.388	-0.01	2.38	2.376	0.004	2.381	2.401	-0.02	2.382	2.375	0.007	2.377	2.403	-0.026	2.379	2.382	-0.003
7281	8	7	15	-62	1	-0.5255	2.375	2.379	-0.004	2.375	2.507	-0.132	2.385	2.382	0.003	2.384	2.384	0	2.375	2.407	-0.032	2.386	2.392	-0.006
7282	8	8	15	-60	1	-0.4371	2.375	2.428	-0.053	2.377	2.757	-0.38	2.382	2.481	-0.099	2.388	2.499	-0.111	2.378	2.471	-0.093	2.387	2.442	-0.055
7283	8	9	15	-58	1	-0.1306	2.398	2.865	-0.467	2.382	3.163	-0.781	2.394	2.988	-0.594	2.402	2.979	-0.577	2.394	2.954	-0.56	2.413	2.939	-0.526
7284	8	10	15	-56	1	0.1819	2.402	3.512	-1.11	2.411	3.243	-0.832	2.416	3.214	-0.798	2.417	3.203	-0.786	2.428	3.224	-0.796	2.557	3.227	-0.67
7285	8	11	15	-54	1	0.6173	2.428	3.951	-1.523	2.419	3.324	-0.905	2.43	3.467	-1.037	2.437	3.421	-0.984	2.76	3.48	-0.72	3.016	3.568	-0.552
7286	8	12	15	-52	1	1.603	2.467	4.388	-1.921	2.475	4.823	-2.348	2.652	4.569	-1.917	3.154	4.702	-1.548	3.727	4.66	-0.933	3.904	4.699	-0.795
7287	8	13	15	-50	1	3.105	2.533	6.516	-3.983	2.62	6.203	-3.583	4.468	6.108	-1.64	4.886	6.393	-1.507	5.107	6.161	-1.054	5.241	6.184	-0.943
7288	8	14	15	-48	1	4.774	3.933	7.801	-3.868	5.235	7.658	-2.423	6.754	8.284	-1.53	7.121	8.252	-1.131	7.251	8.014	-0.763	7.295	7.915	-0.62
7289	8	15	15	-46	1	7.192	8.742	10.28	-1.538	9.381	9.97	-0.589	9.867	9.977	-0.11	9.817	10.03	-0.213	10.07	10.06	0.01	9.977	10.09	-0.113
7290	8	16	15	-44	1	9.944	10.98	13.21	-2.23	12.38	12.98	-0.6	12.52	13.05	-0.53	12.43	13.02	-0.59	12.42	12.95	-0.53	12.43	12.85	-0.42
7291	8	17	15	-42	1	12.29	14.52	15.52	-1	14.1	15.34	-1.24	14.31	15.21	-0.9	14.89	15.15	-0.26	14.77	15.23	-0.46	15	15.19	-0.19
7292	8	18	15	-40	1	15.04	17.53	18.76	-1.23	17.4	18.35	-0.95	17.79	18.19	-0.4	18.37	17.99	0.38	18.08	18.02	0.06	18.1	17.97	0.13
7293	8	19	15	-38	1	16.92	19.63	20.11	-0.48	19.94	20.08	-0.14	19.81	20.02	-0.21	19.78	19.84	-0.06	19.92	19.78	0.14	19.84	19.73	0.11
7294	8	20	15	-36	1	17.25	20.31	20.16	0.15	20.4	20.14	0.26	20.15	20.22	-0.07	20.05	20.22	-0.17	20.2	20.1	0.1	20.15	20.09	0.06
7295	8	21	15	-34	1	17.33	20.55	20.19	0.36	20.33	20.17	0.16	20.15	20.22	-0.07	20	20.2	-0.2	20.14	20.05	0.09	20.11	19.97	0.14
7296	8	22	15	-32	1	17.47	20.49	20.16	0.33	20.03	20.15	-0.12	20.06	20.31	-0.25	19.86	20.13	-0.27	20.11	19.99	0.12	20.06	19.95	0.11
7297	8	23	15	-30.1	1	16.61	19.84	20.05	-0.21	19.33	20.01	-0.68	19.15	19.69	-0.54	19.09	19.57	-0.48	19.27	19.45	-0.18	19.32	19.37	-0.05
7298	8	24	15	-28.1	1	15.32	17.65	18.01	-0.36	18.02	17.86	0.16	18.02	18.02	0	17.99	18.07	-0.08	17.89	18.12	-0.23	18.06	18.17	-0.11
7299	8	25	15	-26.1	1	14.66	17.88	17.84	0.04	17.85	17.78	0.07	17.75	17.66	0.09	17.67	17.6	0.07	17.6	17.48	0.12	17.65	17.92	-0.27
7300	8	26	15	-24.1	1	14.69	17.9	18.03	-0.13	17.77	17.81	-0.04	17.78	17.72	0.06	17.72	17.78	-0.06	17.67	17.56	0.11	17.65	18.05	-0.4
7301	8	27	15	-22.1	1	15.15	17.94	18.3	-0.36	17.82	18.04	-0.22	17.88	18.05	-0.17	17.9	17.97	-0.07	17.85	17.84	0.01	17.91	18.28	-0.37
7302	8	28	15	-20.1	0	-9	-9	-9	-999	-9	-9	-999	-9	-9	-999	-9	-9	-999	-9	-9	-999	-9	-9	-999
7303	8	29	15	-18.1	0	-9	-9	-9	-999	-9	-9	-999	-9	-9	-999	-9	-9	-999	-9	-9	-999	-9	-9	-999
7304	8	30	15	-16.1	0	-9	-9	-9	-999	-9	-9	-999	-9	-9	-999	-9	-9	-999	-9	-9	-999	-9	-9	-999
7305	8	31	15	-14.1	0	-9	-9	-9	-999	-9	-9	-999	-9	-9	-999	-9	-9	-999	-9	-9	-999	-9	-9	-999
7306	8	32	15	-12.1	0	-9	-9	-9	-999	-9	-9	-999	-9	-9	-999	-9	-9	-999	-9	-9	-999	-9	-9	-999
7307	8	33	15	-10.1	0	-9	-9	-9	-999	-9	-9	-999	-9	-9	-999	-9	-9	-999	-9	-9	-999	-9	-9	-999
7308	8	34	15	-8.1	0	-9	-9	-9	-999	-9	-9	-999	-9	-9	-999	-9	-9	-999	-9	-9	-999	-9	-9	-999
7309	8	35	15	-6	0	-9	-9	-9	-999	-9	-9	-999	-9	-9	-999	-9	-9	-999	-9	-9	-999	-9	-9	-999
7310	8	36	15	-4	0	-9	-9	-9	-999	-9	-9	-999	-9	-9	-999	-9	-9	-999	-9	-9	-999	-9	-9	-999
7311	8	37	15	-2	0	-9	-9	-9	-999	-9	-9	-999	-9	-9	-999	-9	-9	-999	-9	-9	-999	-9	-9	-999
7312	8	38	15	-0.1	0	-9	-9	-9	-999	-9	-9	-999	-9	-9	-999	-9	-9	-999	-9	-9	-999	-9	-9	-999
7313	8	39	15	1.9	0	-9	-9	-9	-999	-9	-9	-999	-9	-9	-999	-9	-9	-999	-9	-9	-999	-9	-9	-999
7314	8	40	15	4	0	-9	-9	-9	-999	-9	-9	-999	-9	-9	-999	-9	-9	-999	-9	-9	-999	-9	-9	-999
7315	8	41	15	6	0	-9	-9	-9	-999	-9	-9	-999	-9	-9	-999	-9	-9	-999	-9	-9	-999	-9	-9	-999
7316	8	42	15	8	0	-9	-9	-9	-999	-9	-9	-999	-9	-9	-999	-9	-9	-999	-9	-9	-999	-9	-9	-999
7317	8	43	15	9.9	0	-9	-9	-9	-999	-9	-9	-999	-9	-9	-999	-9	-9	-999	-9	-9	-999	-9	-9	-999
7318	8	44	15	11.9	0	-9	-9	-9	-999	-9	-9	-999	-9	-9	-999	-9	-9	-999	-9	-9	-999	-9	-9	-999
7319	8	45	15	13.9	0	-9	-9	-9	-999	-9	-9	-999	-9	-9	-999	-9	-9	-999	-9	-9	-999	-9	-9	-999
7320	8	46	15	15.9	0	-9	-9	-9	-999	-9	-9	-999	-9	-9	-999	-9	-9	-999	-9	-9	-999	-9	-9	-999
7321	8	47	15	17.9	0	-9	-9	-9	-999	-9	-9	-999	-9	-9	-999	-9	-9	-999	-9	-9	-999	-9	-9	-999
7322	8	48	15	19.9	0	-9	-9	-9	-999	-9	-9	-999	-9	-9	-999	-9	-9	-999	-9	-9	-999	-9	-9	-999
7323	8	49	15	21.9	0	-9	-9	-9	-999	-9	-9	-999	-9	-9	-999	-9	-9	-999	-9	-9	-999	-9	-9	-999
7324	8	50	15	23.9	0	-9	-9	-9	-999	-9	-9	-999	-9	-9	-999	-9	-9	-999	-9	-9	-999	-9	-9	-999
7325	8	51	15	25.9	0	-9	-9	-9	-999	-9	-9	-999	-9	-9	-999	-9	-9	-999	-9	-9	-999	-9	-9	-999
7326	8	52	15	27.9	0	-9	-9	-9	-999	-9	-9	-999	-9	-9	-999	-9	-9	-999	-9	-9	-999	-9	-9	-999
7327	8	53	15	29.9	0	-9	-9	-9	-999	-9	-9	-999	-9	-9	-999	-9	-9	-999	-9	-9	-999	-9	-9	-999
7328	8	54	15	31.9	1	19.84	22.5	22.64	-0.14	22.4	22.74	-0.34	22	22.6	-0.6	21.82	22.54	-0.72	21.61	21.81	-0.2	20.99	21.96	-0.97
7329	8	55	15	34	1	19.96	22.19	22.62	-0.43	22.06	22.71	-0.65	21.7	22.45	-0.75	21.59	22.25	-0.66	21.4	21.76	-0.36	20.89	21.71	-0.82
7330	8	56	15	36	1	17.94	21.03	21.55	-0.52	21.15	21.38	-0.23	21.14	21.31	-0.17	21.09	21.3	-0.21	20.78	20.85	-0.07	20.23	20.79	-0.56
7331	8	57	15	38	1	17.21	20.12	20.11	0.01	20.16	20.23	-0.07	20.43	20.39	0.04	20.48	20.42	0.06	20.35	20.39	-0.04	19.89	20.26	-0.37
7332	8	58	15	40	1	16.81	20.06	19.88	0.18	20.05	20.09	-0.04	19.94	19.73	0.21	19.85	19.65	0.2	20.01	19.89	0.12	19.64	19.73	-0.09
7333	8	59	15	42	1	14.67	19.31	18.5	0.81	18.67	18.22	0.45	18.51	18.4	0.11	18.53	18.44	0.09	18.64	18.64	0	18.89	18.68	0.21
7334	8	60	15	44	1	14.66	17.94	17.95	-0.01	17.84	17.68	0.16	18.02	17.9	0.12	18.18	17.97	0.21	18.43	18.36	0.07	18.56	18.43	0.13
7335	8	61	15	46	0	-9	-9	-9	-999	-9	-9	-999	-9	-9	-999	-9	-9	-999	-9	-9	-999	-9	-9	-999
7336	8	62	15	48	0	-9	-9	-9	-999	-9	-9	-999	-9	-9	-999	-9	-9	-999	-9	-9	-999	-9	-9	-999
7337	8	63	15	50	0	-9	-9	-9	-999	-9	-9	-999	-9	-9	-999	-9	-9	-999	-9	-9	-999	-9	-9	-999
7338	8	64	15	52	0	-9	-9	-9	-999	-9	-9	-999	-9	-9	-999	-9	-9	-999	-9	-9	-999	-9	-9	-999
7339	8	65	15	54	1	8.319	11.33	11.42	-0.09	11.45	11.44	0.01	11.33	11.38	-0.05	11.22	11.4	-0.18	10.96	11.29	-0.33	10.69	11.1	-0.41
7340	8	66	15	56	1	7.781	11.28	11.43	-0.15	11.43	11.38	0.05	11.24	11.37	-0.13	11.05	11.3	-0.25	10.82	11.21	-0.39	10.66	11	-0.34
7341	8	67	15	58	0	-9	-9	-9	-999	-9	-9	-999	-9	-9	-999	-9	-9	-999	-9	-9	-999	-9	-9	-999
7342	8	68	15	60	0	-9	-9	-9	-999	-9	-9	-999	-9	-9	-999	-9	-9	-999	-9	-9	-999	-9	-9	-999
7343	8	69	15	62	0	-9	-9	-9	-999	-9	-9	-999	-9	-9	-999	-9	-9	-999	-9	-9	-999	-9	-9	-999
7344	8	70	15	64	0	-9	-9	-9	-999	-9	-9	-999	-9	-9	-999	-9	-9	-999	-9	-9	-999	-9	-9	-999
7345	8	71	15	66	0	-9	-9	-9	-999	-9	-9	-999	-9	-9	-999	-9	-9	-999	-9	-9	-999	-9	-9	-999
7346	8	72	15	68	1	5.577	11.1	9.489	1.611	11.06	8.635	2.425	10.06	8.603	1.457	9.913	8.823	1.09	9.858	8.968	0.89	9.644	9.203	0.441
7347	8	73	15	70	1	6.921	10.95	9.403	1.547	10.88	9.289	1.591	10.16	9.7	0.46	10.06	9.577	0.483	9.914	9.704	0.21	9.566	9.516	0.05
7348	8	74	15	72	1	6.439	10.59	9.14	1.45	10.29	9.011	1.279	9.774	9.406	0.368	9.523	9.364	0.159	9.463	9.393	0.07	9.136	9.063	0.073
7349	8	75	15	74	1	5.359	9.929	7.351	2.578	8.415	7.859	0.556	8.184	7.289	0.895	8.056	7.561	0.495	8.236	7.78	0.456	7.906	7.838	0.068
7350	9	1	17	-74	0	-9	-9	-9	-999	-9	-9	-999	-9	-9	-999	-9	-9	-999	-9	-9	-999	-9	-9	-999
7351	9	2	17	-72	0	-9	-9	-9	-999	-9	-9	-999	-9	-9	-999	-9	-9	-999	-9	-9	-999	-9	-9	-999
7352	9	3	17	-70	1	-1.162	2.409	2.369	0.04	2.388	2.231	0.157	2.375	2.266	0.109	2.375	2.148	0.227	2.372	2.206	0.166	2.375	1.89	0.485
7353	9	4	17	-68	1	-0.7278	2.394	2.388	0.006	2.389	2.369	0.02	2.375	2.372	0.003	2.376	2.374	0.002	2.374	2.376	-0.002	2.375	2.372	0.003
7354	9	5	17	-66	1	-0.7197	2.379	2.365	0.014	2.377	2.352	0.025	2.38	2.379	0.001	2.379	2.375	0.004	2.38	2.393	-0.013	2.376	2.378	-0.002
7355	9	6	17	-64	1	-0.6096	2.38	2.381	-0.001	2.383	2.372	0.011	2.383	2.393	-0.01	2.383	2.375	0.008	2.375	2.393	-0.018	2.378	2.385	-0.007
7356	9	7	17	-62	1	-0.5408	2.376	2.404	-0.028	2.377	2.49	-0.113	2.385	2.39	-0.005	2.385	2.375	0.01	2.375	2.403	-0.028	2.386	2.391	-0.005
7357	9	8	17	-60	1	-0.4747	2.375	2.421	-0.046	2.376	2.802	-0.426	2.384	2.461	-0.077	2.387	2.506	-0.119	2.377	2.483	-0.106	2.387	2.437	-0.05
7358	9	9	17	-58	1	-0.1457	2.392	2.899	-0.507	2.377	3.163	-0.786	2.396	2.984	-0.588	2.404	3.025	-0.621	2.398	2.955	-0.557	2.421	2.912	-0.491
7359	9	10	17	-56	1	0.255	2.419	3.621	-1.202	2.406	3.244	-0.838	2.421	3.254	-0.833	2.422	3.22	-0.798	2.452	3.253	-0.801	2.587	3.238	-0.651
7360	9	11	17	-54	1	0.7743	2.439	4.041	-1.602	2.435	3.404	-0.969	2.44	3.624	-1.184	2.488	3.529	-1.041	2.899	3.69	-0.791	3.235	3.676	-0.441
7361	9	12	17	-52	1	1.914	2.473	4.476	-2.003	2.483	4.9	-2.417	2.864	4.7	-1.836	3.522	4.869	-1.347	3.948	4.837	-0.889	4.1	4.877	-0.777
7362	9	13	17	-50	1	3.449	2.549	6.59	-4.041	2.704	6.452	-3.748	4.707	6.337	-1.63	5.125	6.495	-1.37	5.322	6.469	-1.147	5.402	6.415	-1.013
7363	9	14	17	-48	1	4.778	4.017	7.608	-3.591	5.356	7.62	-2.264	6.79	8.223	-1.433	7.054	8.082	-1.028	7.168	7.925	-0.757	7.234	7.902	-0.668
7364	9	15	17	-46	1	6.951	8.864	10.17	-1.306	9.302	9.959	-0.657	9.639	9.949	-0.31	9.739	9.968	-0.229	10	9.938	0.062	9.958	9.945	0.013
7365	9	16	17	-44	1	10.37	11.07	13.36	-2.29	12.58	13.42	-0.84	12.84	13.41	-0.57	12.82	13.37	-0.55	12.72	13.48	-0.76	12.8	13.36	-0.56
7366	9	17	17	-42	1	13.24	15.86	16.47	-0.61	15.18	16.4	-1.22	15.5	16.18	-0.68	16.07	16.07	0	15.94	16.13	-0.19	16.08	16.1	-0.02
7367	9	18	17	-40	1	16.53	19.33	20	-0.67	19.43	19.98	-0.55	19.52	19.61	-0.09	19.56	19.48	0.08	19.72	19.43	0.29	19.66	19.38	0.28
7368	9	19	17	-38	1	17.73	20.86	20.19	0.67	20.79	20.25	0.54	20.56	20.45	0.11	20.39	20.53	-0.14	20.59	20.53	0.06	20.53	20.6	-0.07
7369	9	20	17	-36	1	17.46	21.1	20.16	0.94	20.86	20.19	0.67	20.56	20.28	0.28	20.34	20.33	0.01	20.5	20.33	0.17	20.42	20.31	0.11
7370	9	21	17	-34	1	17.05	20.83	20.12	0.71	20.32	20.06	0.26	20.06	20	0.06	19.81	19.88	-0.07	20.05	19.75	0.3	19.99	19.62	0.37
7371	9	22	17	-32	1	15.84	20.24	19.76	0.48	19.61	19.8	-0.19	19.33	18.84	0.49	19.11	18.81	0.3	19.16	18.72	0.44	19.09	18.68	0.41
7372	9	23	17	-30.1	1	14.74	18.77	17.42	1.35	18.92	17.53	1.39	18.39	17.48	0.91	18.39	17.61	0.78	18.11	17.59	0.52	18.09	17.77	0.32
7373	9	24	17	-28.1	1	13.53	17.08	17.02	0.06	17.18	17.11	0.07	16.72	16.9	-0.18	16.99	16.93	0.06	17.04	16.95	0.09	17.01	16.9	0.11
7374	9	25	17	-26.1	0	-9	-9	-9	-999	-9	-9	-999	-9	-9	-999	-9	-9	-999	-9	-9	-999	-9	-9	-999
7375	9	26	17	-24.1	0	-9	-9	-9	-999	-9	-9	-999	-9	-9	-999	-9	-9	-999	-9	-9	-999	-9	-9	-999
7376	9	27	17	-22.1	0	-9	-9	-9	-999	-9	-9	-999	-9	-9	-999	-9	-9	-999	-9	-9	-999	-9	-9	-999
7377	9	28	17	-20.1	0	-9	-9	-9	-999	-9	-9	-999	-9	-9	-999	-9	-9	-999	-9	-9	-999	-9	-9	-999
7378	9	29	17	-18.1	0	-9	-9	-9	-999	-9	-9	-999	-9	-9	-999	-9	-9	-999	-9	-9	-999	-9	-9	-999
7379	9	30	17	-16.1	0	-9	-9	-9	-999	-9	-9	-999	-9	-9	-999	-9	-9	-999	-9	-9	-999	-9	-9	-999
7380	9	31	17	-14.1	0	-9	-9	-9	-999	-9	-9	-999	-9	-9	-999	-9	-9	-999	-9	-9	-999	-9	-9	-999
7381	9	32	17	-12.1	0	-9	-9	-9	-999	-9	-9	-999	-9	-9	-999	-9	-9	-999	-9	-9	-999	-9	-9	-999
7382	9	33	17	-10.1	0	-9	-9	-9	-999	-9	-9	-999	-9	-9	-999	-9	-9	-999	-9	-9	-999	-9	-9	-999
7383	9	34	17	-8.1	0	-9	-9	-9	-999	-9	-9	-999	-9	-9	-999	-9	-9	-999	-9	-9	-999	-9	-9	-999
7384	9	35	17	-6	0	-9	-9	-9	-999	-9	-9	-999	-9	-9	-999	-9	-9	-999	-9	-9	-999	-9	-9	-999
7385	9	36	17	-4	0	-9	-9	-9	-999	-9	-9	-999	-9	-9	-999	-9	-9	-999	-9	-9	-999	-9	-9	-999
7386	9	37	17	-2	0	-9	-9	-9	-999	-9	-9	-999	-9	-9	-999	-9	-9	-999	-9	-9	-999	-9	-9	-999
7387	9	38	17	-0.1	0	-9	-9	-9	-999	-9	-9	-999	-9	-9	-999	-9	-9	-999	-9	-9	-999	-9	-9	-999
7388	9	39	17	1.9	0	-9	-9	-9	-999	-9	-9	-999	-9	-9	-999	-9	-9	-999	-9	-9	-999	-9	-9	-999
7389	9	40	17	4	0	-9	-9	-9	-999	-9	-9	-999	-9	-9	-999	-9	-9	-999	-9	-9	-999	-9	-9	-999
7390	9	41	17	6	0	-9	-9	-9	-999	-9	-9	-999	-9	-9	-999	-9	-9	-999	-9	-9	-999	-9	-9	-999
7391	9	42	17	8	0	-9	-9	-9	-999	-9	-9	-999	-9	-9	-999	-9	-9	-999	-9	-9	-999	-9	-9	-999
7392	9	43	17	9.9	0	-9	-9	-9	-999	-9	-9	-999	-9	-9	-999	-9	-9	-999	-9	-9	-999	-9	-9	-999
7393	9	44	17	11.9	0	-9	-9	-9	-999	-9	-9	-999	-9	-9	-999	-9	-9	-999	-9	-9	-999	-9	-9	-999
7394	9	45	17	13.9	0	-9	-9	-9	-999	-9	-9	-999	-9	-9	-999	-9	-9	-999	-9	-9	-999	-9	-9	-999
7395	9	46	17	15.9	0	-9	-9	-9	-999	-9	-9	-999	-9	-9	-999	-9	-9	-999	-9	-9	-999	-9	-9	-999
7396	9	47	17	17.9	0	-9	-9	-9	-999	-9	-9	-999	-9	-9	-999	-9	-9	-999	-9	-9	-999	-9	-9	-999
7397	9	48	17	19.9	0	-9	-9	-9	-999	-9	-9	-999	-9	-9	-999	-9	-9	-999	-9	-9	-999	-9	-9	-999
7398	9	49	17	21.9	0	-9	-9	-9	-999	-9	-9	-999	-9	-9	-999	-9	-9	-999	-9	-9	-999	-9	-9	-999
7399	9	50	17	23.9	0	-9	-9	-9	-999	-9	-9	-999	-9	-9	-999	-9	-9	-999	-9	-9	-999	-9	-9	-999
7400	9	51	17	25.9	0	-9	-9	-9	-999	-9	-9	-999	-9	-9	-999	-9	-9	-999	-9	-9	-999	-9	-9	-999
7401	9	52	17	27.9	0	-9	-9	-9	-999	-9	-9	-999	-9	-9	-999	-9	-9	-999	-9	-9	-999	-9	-9	-999
7402	9	53	17	29.9	0	-9	-9	-9	-999	-9	-9	-999	-9	-9	-999	-9	-9	-999	-9	-9	-999	-9	-9	-999
7403	9	54	17	31.9	1	20.08	22.39	22.65	-0.26	22.27	22.76	-0.49	21.92	22.64	-0.72	21.79	22.58	-0.79	21.59	21.81	-0.22	20.99	22.08	-1.09
7404	9	55	17	34	1	19.31	21.99	22.57	-0.58	21.82	22.6	-0.78	21.55	22.2	-0.65	21.47	22.1	-0.63	21.21	21.51	-0.3	20.72	21.5	-0.78
7405	9	56	17	36	1	17.98	21.05	21.44	-0.39	21.12	21.26	-0.14	21.13	21.36	-0.23	21.09	21.3	-0.21	20.77	20.87	-0.1	20.24	20.81	-0.57
7406	9	57	17	38	1	17.6	20.29	20.38	-0.09	20.39	20.62	-0.23	20.64	20.72	-0.08	20.61	20.57	0.04	20.47	20.52	-0.05	19.97	20.41	-0.44
7407	9	58	17	40	1	16.97	20.06	19.95	0.11	20.04	20.19	-0.15	19.74	19.89	-0.15	19.75	19.79	-0.04	19.93	20.02	-0.09	19.64	19.9	-0.26
7408	9	59	17	42	1	15.28	19.85	18.45	1.4	19.4	18.39	1.01	18.88	18.64	0.24	18.88	18.61	0.27	18.88	18.75	0.13	19.15	18.9	0.25
7409	9	60	17	44	1	14.54	17.77	18.04	-0.27	17.72	17.62	0.1	18	17.97	0.03	18.2	17.96	0.24	18.45	18.37	0.08	18.59	18.48	0.11
7410	9	61	17	46	0	-9	-9	-9	-999	-9	-9	-999	-9	-9	-999	-9	-9	-999	-9	-9	-999	-9	-9	-999
7411	9	62	17	48	0	-9	-9	-9	-999	-9	-9	-999	-9	-9	-999	-9	-9	-999	-9	-9	-999	-9	-9	-999
7412	9	63	17	50	0	-9	-9	-9	-999	-9	-9	-999	-9	-9	-999	-9	-9	-999	-9	-9	-999	-9	-9	-999
7413	9	64	17	52	0	-9	-9	-9	-999	-9	-9	-999	-9	-9	-999	-9	-9	-999	-9	-9	-999	-9	-9	-999
7414	9	65	17	54	1	8.071	11.28	11.37	-0.09	11.41	11.39	0.02	11.27	11.29	-0.02	11.07	11.32	-0.25	10.83	11.14	-0.31	10.6	10.94	-0.34
7415	9	66	17	56	1	7.956	11.09	11.23	-0.14	11.3	11.24	0.06	11.02	11.16	-0.14	10.74	11.1	-0.36	10.58	10.91	-0.33	10.42	10.79	-0.37
7416	9	67	17	58	1	7.892	10.93	10.88	0.05	11.15	10.98	0.17	10.72	10.7	0.02	10.4	10.56	-0.16	10.25	10.37	-0.12	10.15	10.31	-0.16
7417	9	68	17	60	1	5.501	9.835	9.582	0.253	9.42	9.176	0.244	9.246	9.073	0.173	9.182	9.152	0.03	9.237	9.281	-0.044	9.049	9.281	-0.232
7418	9	69	17	62	1	5.035	7.847	8.1	-0.253	7.897	8.108	-0.211	8.27	8.121	0.149	8.35	8.236	0.114	8.452	8.458	-0.006	8.518	8.463	0.055
7419	9	70	17	64	0	-9	-9	-9	-999	-9	-9	-999	-9	-9	-999	-9	-9	-999	-9	-9	-999	-9	-9	-999
7420	9	71	17	66	0	-9	-9	-9	-999	-9	-9	-999	-9	-9	-999	-9	-9	-999	-9	-9	-999	-9	-9	-999
7421	9	72	17	68	1	2.326	7.912	7.913	-0.001	6.945	6.957	-0.012	7.473	7.343	0.13	7.65	7.704	-0.054	7.773	8	-0.227	7.973	8.243	-0.27
7422	9	73	17	70	1	7.315	10.93	9.407	1.523	10.84	9.247	1.593	10.17	9.735	0.435	10.04	9.625	0.415	9.892	9.726	0.166	9.567	9.573	-0.006
7423	9	74	17	72	1	6.87	10.74	9.151	1.589	10.55	9.044	1.506	9.961	9.435	0.526	9.756	9.415	0.341	9.678	9.484	0.194	9.369	9.181	0.188
7424	9	75	17	74	1	4.066	9.41	7.265	2.145	7.919	7.352	0.567	7.594	6.727	0.867	7.348	6.938	0.41	7.351	7.019	0.332	7.202	7.285	-0.083
7425	10	1	19	-74	0	-9	-9	-9	-999	-9	-9	-999	-9	-9	-999	-9	-9	-999	-9	-9	-999	-9	-9	-999
7426	10	2	19	-72	0	-9	-9	-9	-999	-9	-9	-999	-9	-9	-999	-9	-9	-999	-9	-9	-999	-9	-9	-999
7427	10	3	19	-70	1	-1.151	2.398	2.359	0.039	2.393	2.196	0.197	2.375	2.267	0.108	2.375	2.105	0.27	2.372	2.181	0.191	2.375	1.86	0.515
7428	10	4	19	-68	1	-0.6734	2.389	2.374	0.015	2.387	2.374	0.013	2.382	2.362	0.02	2.375	2.375	0	2.373	2.375	-0.002	2.375	2.375	0
7429	10	5	19	-66	1	-0.7057	2.383	2.354	0.029	2.382	2.354	0.028	2.382	2.386	-0.004	2.38	2.375	0.005	2.377	2.389	-0.012	2.379	2.384	-0.005
7430	10	6	19	-64	1	-0.5942	2.384	2.377	0.007	2.383	2.366	0.017	2.382	2.397	-0.015	2.381	2.377	0.004	2.375	2.387	-0.012	2.384	2.388	-0.004
7431	10	7	19	-62	1	-0.5358	2.378	2.395	-0.017	2.375	2.463	-0.088	2.383	2.396	-0.013	2.381	2.383	-0.002	2.38	2.41	-0.03	2.388	2.385	0.003
7432	10	8	19	-60	1	-0.5016	2.377	2.446	-0.069	2.376	2.816	-0.44	2.385	2.466	-0.081	2.387	2.494	-0.107	2.383	2.492	-0.109	2.393	2.441	-0.048
7433	10	9	19	-58	1	-0.1387	2.391	3.045	-0.654	2.379	3.198	-0.819	2.4	3.014	-0.614	2.399	3.026	-0.627	2.399	2.924	-0.525	2.415	2.925	-0.51
7434	10	10	19	-56	1	0.3357	2.409	3.604	-1.195	2.403	3.228	-0.825	2.424	3.273	-0.849	2.429	3.265	-0.836	2.469	3.266	-0.797	2.669	3.246	-0.577
7435	10	11	19	-54	1	0.9329	2.445	4.092	-1.647	2.444	3.47	-1.026	2.443	3.739	-1.296	2.499	3.678	-1.179	2.958	3.839	-0.881	3.293	3.839	-0.546
7436	10	12	19	-52	1	2.049	2.48	4.495	-2.015	2.486	4.87	-2.384	2.893	4.825	-1.932	3.571	4.923	-1.352	3.976	4.884	-0.908	4.154	4.914	-0.76
7437	10	13	19	-50	1	3.324	2.561	6.592	-4.031	2.672	6.487	-3.815	4.714	6.445	-1.731	5.083	6.511	-1.428	5.33	6.494	-1.164	5.455	6.36	-0.905
7438	10	14	19	-48	1	5.007	3.868	7.663	-3.795	5.32	7.65	-2.33	6.807	8.26	-1.453	7.073	8.211	-1.138	7.204	7.957	-0.753	7.271	8.052	-0.781
7439	10	15	19	-46	1	7.226	9.019	10.15	-1.131	9.615	9.988	-0.373	10.14	10.04	0.1	9.981	10.05	-0.069	10.17	10.02	0.15	10.01	9.979	0.031
7440	10	16	19	-44	1	10.81	12.06	13.46	-1.4	13.13	13.48	-0.35	13.31	13.55	-0.24	13.46	13.64	-0.18	13.4	13.78	-0.38	13.51	13.82	-0.31
7441	10	17	19	-42	1	13.74	16.85	16.75	0.1	16.04	16.98	-0.94	16.22	16.82	-0.6	16.83	16.75	0.08	16.6	16.75	-0.15	16.64	16.67	-0.03
7442	10	18	19	-40	1	17.2	20.78	20.07	0.71	20.59	20.15	0.44	20.49	20.11	0.38	20.25	20.11	0.14	20.54	20.05	0.49	20.48	20.04	0.44
7443	10	19	19	-38	1	18.34	21.8	20.61	1.19	21.47	20.81	0.66	21.14	20.99	0.15	20.95	21.06	-0.11	21.16	21.08	0.08	21.09	21.05	0.04
7444	10	20	19	-36	1	17.49	21.94	20.18	1.76	21.42	20.19	1.23	20.93	20.3	0.63	20.59	20.31	0.28	20.71	20.28	0.43	20.6	20.31	0.29
7445	10	21	19	-34	1	15.76	20.86	19.74	1.12	19.92	19.21	0.71	19.43	18.91	0.52	19.12	18.81	0.31	19.14	18.9	0.24	19.06	18.76	0.3
7446	10	22	19	-32	1	13.01	16.02	16.69	-0.67	16.06	16.18	-0.12	16.05	16.69	-0.64	16.22	15.98	0.24	16.76	16.12	0.64	16.67	16.11	0.56
7447	10	23	19	-30.1	0	-9	-9	-9	-999	-9	-9	-999	-9	-9	-999	-9	-9	-999	-9	-9	-999	-9	-9	-999
7448	10	24	19	-28.1	0	-9	-9	-9	-999	-9	-9	-999	-9	-9	-999	-9	-9	-999	-9	-9	-999	-9	-9	-999
7449	10	25	19	-26.1	0	-9	-9	-9	-999	-9	-9	-999	-9	-9	-999	-9	-9	-999	-9	-9	-999	-9	-9	-999
7450	10	26	19	-24.1	0	-9	-9	-9	-999	-9	-9	-999	-9	-9	-999	-9	-9	-999	-9	-9	-999	-9	-9	-999
7451	10	27	19	-22.1	0	-9	-9	-9	-999	-9	-9	-999	-9	-9	-999	-9	-9	-999	-9	-9	-999	-9	-9	-999
7452	10	28	19	-20.1	0	-9	-9	-9	-999	-9	-9	-999	-9	-9	-999	-9	-9	-999	-9	-9	-999	-9	-9	-999
7453	10	29	19	-18.1	0	-9	-9	-9	-999	-9	-9	-999	-9	-9	-999	-9	-9	-999	-9	-9	-999	-9	-9	-999
7454	10	30	19	-16.1	0	-9	-9	-9	-999	-9	-9	-999	-9	-9	-999	-9	-9	-999	-9	-9	-999	-9	-9	-999
7455	10	31	19	-14.1	0	-9	-9	-9	-999	-9	-9	-999	-9	-9	-999	-9	-9	-999	-9	-9	-999	-9	-9	-999
7456	10	32	19	-12.1	0	-9	-9	-9	-999	-9	-9	-999	-9	-9	-999	-9	-9	-999	-9	-9	-999	-9	-9	-999
7457	10	33	19	-10.1	0	-9	-9	-9	-999	-9	-9	-999	-9	-9	-999	-9	-9	-999	-9	-9	-999	-9	-9	-999
7458	10	34	19	-8.1	0	-9	-9	-9	-999	-9	-9	-999	-9	-9	-999	-9	-9	-999	-9	-9	-999	-9	-9	-999
7459	10	35	19	-6	0	-9	-9	-9	-999	-9	-9	-999	-9	-9	-999	-9	-9	-999	-9	-9	-999	-9	-9	-999
7460	10	36	19	-4	0	-9	-9	-9	-999	-9	-9	-999	-9	-9	-999	-9	-9	-999	-9	-9	-999	-9	-9	-999
7461	10	37	19	-2	0	-9	-9	-9	-999	-9	-9	-999	-9	-9	-999	-9	-9	-999	-9	-9	-999	-9	-9	-999
7462	10	38	19	-0.1	0	-9	-9	-9	-999	-9	-9	-999	-9	-9	-999	-9	-9	-999	-9	-9	-999	-9	-9	-999
7463	10	39	19	1.9	0	-9	-9	-9	-999	-9	-9	-999	-9	-9	-999	-9	-9	-999	-9	-9	-999	-9	-9	-999
7464	10	40	19	4	0	-9	-9	-9	-999	-9	-9	-999	-9	-9	-999	-9	-9	-999	-9	-9	-999	-9	-9	-999
7465	10	41	19	6	0	-9	-9	-9	-999	-9	-9	-999	-9	-9	-999	-9	-9	-999	-9	-9	-999	-9	-9	-999
7466	10	42	19	8	0	-9	-9	-9	-999	-9	-9	-999	-9	-9	-999	-9	-9	-999	-9	-9	-999	-9	-9	-999
7467	10	43	19	9.9	0	-9	-9	-9	-999	-9	-9	-999	-9	-9	-999	-9	-9	-999	-9	-9	-999	-9	-9	-999
7468	10	44	19	11.9	0	-9	-9	-9	-999	-9	-9	-999	-9	-9	-999	-9	-9	-999	-9	-9	-999	-9	-9	-999
7469	10	45	19	13.9	0	-9	-9	-9	-999	-9	-9	-999	-9	-9	-999	-9	-9	-999	-9	-9	-999	-9	-9	-999
7470	10	46	19	15.9	0	-9	-9	-9	-999	-9	-9	-999	-9	-9	-999	-9	-9	-999	-9	-9	-999	-9	-9	-999
7471	10	47	19	17.9	0	-9	-9	-9	-999	-9	-9	-999	-9	-9	-999	-9	-9	-999	-9	-9	-999	-9	-9	-999
7472	10	48	19	19.9	0	-9	-9	-9	-999	-9	-9	-999	-9	-9	-999	-9	-9	-999	-9	-9	-999	-9	-9	-999
7473	10	49	19	21.9	0	-9	-9	-9	-999	-9	-9	-999	-9	-9	-999	-9	-9	-999	-9	-9	-999	-9	-9	-999
7474	10	50	19	23.9	0	-9	-9	-9	-999	-9	-9	-999	-9	-9	-999	-9	-9	-999	-9	-9	-999	-9	-9	-999
7475	10	51	19	25.9	0	-9	-9	-9	-999	-9	-9	-999	-9	-9	-999	-9	-9	-999	-9	-9	-999	-9	-9	-999
7476	10	52	19	27.9	0	-9	-9	-9	-999	-9	-9	-999	-9	-9	-999	-9	-9	-999	-9	-9	-999	-9	-9	-999
7477	10	53	19	29.9	1	19.29	22.48	22.48	0	22.57	22.66	-0.09	22.3	22.5	-0.2	22.05	22.45	-0.4	21.78	21.81	-0.03	21.04	22.05	-1.01
7478	10	54	19	31.9	1	19.65	22.45	22.56	-0.11	22.42	22.66	-0.24	21.88	22.55	-0.67	21.76	22.46	-0.7	21.56	21.81	-0.25	21	22.05	-1.05
7479	10	55	19	34	1	19.17	22.03	22.47	-0.44	21.79	22.49	-0.7	21.56	22.15	-0.59	21.47	22.08	-0.61	21.22	21.54	-0.32	20.73	21.42	-0.69
7480	10	56	19	36	1	18.13	21.24	21.49	-0.25	21.21	21.27	-0.06	21.19	21.39	-0.2	21.12	21.35	-0.23	20.85	20.94	-0.09	20.34	20.87	-0.53
7481	10	57	19	38	1	17.75	20.69	20.78	-0.09	20.67	20.89	-0.22	20.81	20.91	-0.1	20.69	20.65	0.04	20.57	20.52	0.05	20.07	20.53	-0.46
7482	10	58	19	40	1	16.87	20.12	19.94	0.18	20.11	20.18	-0.07	20.04	19.9	0.14	19.99	19.8	0.19	20.13	19.95	0.18	19.72	19.98	-0.26
7483	10	59	19	42	1	15.62	20.04	18.75	1.29	19.96	18.6	1.36	19.41	18.84	0.57	19.27	18.9	0.37	19.42	18.99	0.43	19.36	19.11	0.25
7484	10	60	19	44	0	-9	-9	-9	-999	-9	-9	-999	-9	-9	-999	-9	-9	-999	-9	-9	-999	-9	-9	-999
7485	10	61	19	46	0	-9	-9	-9	-999	-9	-9	-999	-9	-9	-999	-9	-9	-999	-9	-9	-999	-9	-9	-999
7486	10	62	19	48	0	-9	-9	-9	-999	-9	-9	-999	-9	-9	-999	-9	-9	-999	-9	-9	-999	-9	-9	-999
7487	10	63	19	50	0	-9	-9	-9	-999	-9	-9	-999	-9	-9	-999	-9	-9	-999	-9	-9	-999	-9	-9	-999
7488	10	64	19	52	0	-9	-9	-9	-999	-9	-9	-999	-9	-9	-999	-9	-9	-999	-9	-9	-999	-9	-9	-999
7489	10	65	19	54	1	8.082	11.22	11.34	-0.12	11.38	11.33	0.05	11.3	11.28	0.02	11.14	11.31	-0.17	10.76	11.23	-0.47	10.57	10.96	-0.39
7490	10	66	19	56	1	7.871	10.99	11.09	-0.1	11.26	11.12	0.14	10.9	11.07	-0.17	10.61	11.03	-0.42	10.44	10.82	-0.38	10.28	10.63	-0.35
7491	10	67	19	58	1	7.445	10.88	10.89	-0.01	11.08	10.89	0.19	10.5	10.66	-0.16	10.12	10.45	-0.33	9.993	10.26	-0.267	9.861	10.16	-0.299
7492	10	68	19	60	1	6.387	10.41	9.897	0.513	10.14	9.681	0.459	9.664	9.415	0.249	9.442	9.466	-0.024	9.385	9.45	-0.065	9.277	9.449	-0.172
7493	10	69	19	62	1	4.862	7.642	8.026	-0.384	7.774	8.074	-0.3	8.191	8.034	0.157	8.207	8.221	-0.014	8.286	8.355	-0.069	8.435	8.324	0.111
7494	10	70	19	64	1	4.638	7.457	7.489	-0.032	7.531	7.712	-0.181	7.774	7.682	0.092	7.807	7.717	0.09	7.887	7.727	0.16	8.146	7.869	0.277
7495	10	71	19	66	0	-9	-9	-9	-999	-9	-9	-999	-9	-9	-999	-9	-9	-999	-9	-9	-999	-9	-9	-999
7496	10	72	19	68	0	-9	-9	-9	-999	-9	-9	-999	-9	-9	-999	-9	-9	-999	-9	-9	-999	-9	-9	-999
7497	10	73	19	70	1	6.89	10.76	9.272	1.488	10.6	9.192	1.408	10	9.675	0.325	9.821	9.608	0.213	9.733	9.623	0.11	9.43	9.389	0.041
7498	10	74	19	72	1	6.639	10.57	9.08	1.49	10.27	9.029	1.241	9.758	9.423	0.335	9.546	9.389	0.157	9.496	9.474	0.022	9.199	9.135	0.064
7499	10	75	19	74	1	3.129	9.171	7.179	1.992	7.848	6.922	0.926	7.379	6.585	0.794	7.022	6.583	0.439	6.999	6.604	0.395	6.913	6.984	-0.071
7500	11	1	21	-74	0	-9	-9	-9	-999	-9	-9	-999	-9	-9	-999	-9	-9	-999	-9	-9	-999	-9	-9	-999
7501	11	2	21	-72	0	-9	-9	-9	-999	-9	-9	-999	-9	-9	-999	-9	-9	-999	-9	-9	-999	-9	-9	-999
7502	11	3	21	-70	1	-1.162	2.399	2.374	0.025	2.391	2.141	0.25	2.375	2.229	0.146	2.375	1.973	0.402	2.373	2.079	0.294	2.375	1.814	0.561
7503	11	4	21	-68	1	-0.6698	2.398	2.389	0.009	2.39	2.374	0.016	2.378	2.377	0.001	2.375	2.372	0.003	2.374	2.375	-0.001	2.375	2.375	0
7504	11	5	21	-66	1	-0.6984	2.384	2.364	0.02	2.384	2.368	0.016	2.379	2.386	-0.007	2.378	2.375	0.003	2.375	2.379	-0.004	2.375	2.377	-0.002
7505	11	6	21	-64	1	-0.5874	2.375	2.375	0	2.388	2.376	0.012	2.382	2.398	-0.016	2.375	2.381	-0.006	2.375	2.385	-0.01	2.384	2.392	-0.008
7506	11	7	21	-62	1	-0.5084	2.375	2.389	-0.014	2.375	2.466	-0.091	2.384	2.404	-0.02	2.386	2.386	0	2.384	2.404	-0.02	2.397	2.389	0.008
7507	11	8	21	-60	1	-0.4485	2.379	2.439	-0.06	2.378	2.842	-0.464	2.388	2.458	-0.07	2.39	2.516	-0.126	2.383	2.511	-0.128	2.399	2.486	-0.087
7508	11	9	21	-58	1	-0.2075	2.395	3.048	-0.653	2.384	3.161	-0.777	2.395	3.035	-0.64	2.409	3.081	-0.672	2.402	2.981	-0.579	2.413	2.941	-0.528
7509	11	10	21	-56	1	0.3218	2.401	3.679	-1.278	2.399	3.212	-0.813	2.422	3.259	-0.837	2.428	3.256	-0.828	2.438	3.279	-0.841	2.562	3.233	-0.671
7510	11	11	21	-54	1	0.8893	2.434	4.066	-1.632	2.435	3.535	-1.1	2.436	3.725	-1.289	2.474	3.721	-1.247	2.877	3.86	-0.983	3.177	3.867	-0.69
7511	11	12	21	-52	1	1.979	2.477	4.475	-1.998	2.478	4.937	-2.459	2.803	4.806	-2.003	3.413	4.926	-1.513	3.913	4.857	-0.944	4.067	4.929	-0.862
7512	11	13	21	-50	1	3.409	2.552	6.614	-4.062	2.673	6.526	-3.853	4.633	6.404	-1.771	5.033	6.52	-1.487	5.287	6.531	-1.244	5.369	6.415	-1.046
7513	11	14	21	-48	1	4.997	3.687	7.597	-3.91	5.079	7.633	-2.554	6.732	8.282	-1.55	6.957	8.227	-1.27	7.215	8.02	-0.805	7.269	8.051	-0.782
7514	11	15	21	-46	1	7.499	8.986	10.29	-1.304	9.65	10.06	-0.41	10.1	10.17	-0.07	10.03	10.26	-0.23	10.18	10.22	-0.04	10.08	10.26	-0.18
7515	11	16	21	-44	1	11.23	12.75	13.45	-0.7	13.55	13.5	0.05	13.69	13.78	-0.09	13.98	14	-0.02	13.92	13.97	-0.05	14.02	14.17	-0.15
7516	11	17	21	-42	1	14.79	18.4	17.47	0.93	17.49	17.62	-0.13	17.56	17.6	-0.04	17.95	17.74	0.21	17.78	17.74	0.04	17.78	17.77	0.01
7517	11	18	21	-40	1	17.28	21.75	20.09	1.66	21.47	20.2	1.27	21.15	20.2	0.95	20.66	20.3	0.36	21.09	20.24	0.85	20.92	20.23	0.69
7518	11	19	21	-38	1	19.13	22.63	21.66	0.97	22.19	21.71	0.48	21.65	21.99	-0.34	21.57	21.83	-0.26	21.75	21.73	0.02	21.6	21.67	-0.07
7519	11	20	21	-36	1	16.88	23.39	20.02	3.37	22.71	20.14	2.57	21.67	19.95	1.72	21.37	19.96	1.41	21.4	19.86	1.54	21.08	19.88	1.2
7520	11	21	21	-34	1	16.08	19.93	19.4	0.53	19.19	18.96	0.23	18.91	18.99	-0.08	18.99	18.99	0	19.06	19.07	-0.01	19.18	19.02	0.16
7521	11	22	21	-32	0	-9	-9	-9	-999	-9	-9	-999	-9	-9	-999	-9	-9	-999	-9	-9	-999	-9	-9	-999
7522	11	23	21	-30.1	0	-9	-9	-9	-999	-9	-9	-999	-9	-9	-999	-9	-9	-999	-9	-9	-999	-9	-9	-999
7523	11	24	21	-28.1	0	-9	-9	-9	-999	-9	-9	-999	-9	-9	-999	-9	-9	-999	-9	-9	-999	-9	-9	-999
7524	11	25	21	-26.1	0	-9	-9	-9	-999	-9	-9	-999	-9	-9	-999	-9	-9	-999	-9	-9	-999	-9	-9	-999
7525	11	26	21	-24.1	0	-9	-9	-9	-999	-9	-9	-999	-9	-9	-999	-9	-9	-999	-9	-9	-999	-9	-9	-999
7526	11	27	21	-22.1	0	-9	-9	-9	-999	-9	-9	-999	-9	-9	-999	-9	-9	-999	-9	-9	-999	-9	-9	-999
7527	11	28	21	-20.1	0	-9	-9	-9	-999	-9	-9	-999	-9	-9	-999	-9	-9	-999	-9	-9	-999	-9	-9	-999
7528	11	29	21	-18.1	0	-9	-9	-9	-999	-9	-9	-999	-9	-9	-999	-9	-9	-999	-9	-9	-999	-9	-9	-999
7529	11	30	21	-16.1	0	-9	-9	-9	-999	-9	-9	-999	-9	-9	-999	-9	-9	-999	-9	-9	-999	-9	-9	-999
7530	11	31	21	-14.1	0	-9	-9	-9	-999	-9	-9	-999	-9	-9	-999	-9	-9	-999	-9	-9	-999	-9	-9	-999
7531	11	32	21	-12.1	0	-9	-9	-9	-999	-9	-9	-999	-9	-9	-999	-9	-9	-999	-9	-9	-999	-9	-9	-999
7532	11	33	21	-10.1	0	-9	-9	-9	-999	-9	-9	-999	-9	-9	-999	-9	-9	-999	-9	-9	-999	-9	-9	-999
7533	11	34	21	-8.1	0	-9	-9	-9	-999	-9	-9	-999	-9	-9	-999	-9	-9	-999	-9	-9	-999	-9	-9	-999
7534	11	35	21	-6	0	-9	-9	-9	-999	-9	-9	-999	-9	-9	-999	-9	-9	-999	-9	-9	-999	-9	-9	-999
7535	11	36	21	-4	0	-9	-9	-9	-999	-9	-9	-999	-9	-9	-999	-9	-9	-999	-9	-9	-999	-9	-9	-999
7536	11	37	21	-2	0	-9	-9	-9	-999	-9	-9	-999	-9	-9	-999	-9	-9	-999	-9	-9	-999	-9	-9	-999
7537	11	38	21	-0.1	0	-9	-9	-9	-999	-9	-9	-999	-9	-9	-999	-9	-9	-999	-9	-9	-999	-9	-9	-999
7538	11	39	21	1.9	0	-9	-9	-9	-999	-9	-9	-999	-9	-9	-999	-9	-9	-999	-9	-9	-999	-9	-9	-999
7539	11	40	21	4	0	-9	-9	-9	-999	-9	-9	-999	-9	-9	-999	-9	-9	-999	-9	-9	-999	-9	-9	-999
7540	11	41	21	6	0	-9	-9	-9	-999	-9	-9	-999	-9	-9	-999	-9	-9	-999	-9	-9	-999	-9	-9	-999
7541	11	42	21	8	0	-9	-9	-9	-999	-9	-9	-999	-9	-9	-999	-9	-9	-999	-9	-9	-999	-9	-9	-999
7542	11	43	21	9.9	0	-9	-9	-9	-999	-9	-9	-999	-9	-9	-999	-9	-9	-999	-9	-9	-999	-9	-9	-999
7543	11	44	21	11.9	0	-9	-9	-9	-999	-9	-9	-999	-9	-9	-999	-9	-9	-999	-9	-9	-999	-9	-9	-999
7544	11	45	21	13.9	0	-9	-9	-9	-999	-9	-9	-999	-9	-9	-999	-9	-9	-999	-9	-9	-999	-9	-9	-999
7545	11	46	21	15.9	0	-9	-9	-9	-999	-9	-9	-999	-9	-9	-999	-9	-9	-999	-9	-9	-999	-9	-9	-999
7546	11	47	21	17.9	0	-9	-9	-9	-999	-9	-9	-999	-9	-9	-999	-9	-9	-999	-9	-9	-999	-9	-9	-999
7547	11	48	21	19.9	0	-9	-9	-9	-999	-9	-9	-999	-9	-9	-999	-9	-9	-999	-9	-9	-999	-9	-9	-999
7548	11	49	21	21.9	0	-9	-9	-9	-999	-9	-9	-999	-9	-9	-999	-9	-9	-999	-9	-9	-999	-9	-9	-999
7549	11	50	21	23.9	0	-9	-9	-9	-999	-9	-9	-999	-9	-9	-999	-9	-9	-999	-9	-9	-999	-9	-9	-999
7550	11	51	21	25.9	0	-9	-9	-9	-999	-9	-9	-999	-9	-9	-999	-9	-9	-999	-9	-9	-999	-9	-9	-999
7551	11	52	21	27.9	0	-9	-9	-9	-999	-9	-9	-999	-9	-9	-999	-9	-9	-999	-9	-9	-999	-9	-9	-999
7552	11	53	21	29.9	0	-9	-9	-9	-999	-9	-9	-999	-9	-9	-999	-9	-9	-999	-9	-9	-999	-9	-9	-999
7553	11	54	21	31.9	1	19.05	22.4	22.35	0.05	22.3	22.45	-0.15	21.85	22.29	-0.44	21.67	22.16	-0.49	21.47	21.8	-0.33	20.95	21.8	-0.85
7554	11	55	21	34	1	18.75	22.11	22.15	-0.04	21.84	22.11	-0.27	21.54	22.04	-0.5	21.4	21.9	-0.5	21.16	21.38	-0.22	20.66	21.22	-0.56
7555	11	56	21	36	1	18.26	21.86	21.64	0.22	21.5	21.44	0.06	21.24	21.44	-0.2	21.02	21.23	-0.21	20.88	20.83	0.05	20.34	20.8	-0.46
7556	11	57	21	38	1	17.82	21.18	21.03	0.15	21.02	21.05	-0.03	20.86	20.83	0.03	20.6	20.49	0.11	20.61	20.39	0.22	20.03	20.44	-0.41
7557	11	58	21	40	1	17.06	20.2	19.97	0.23	20.18	20.34	-0.16	20.03	19.81	0.22	19.87	19.7	0.17	20.19	19.88	0.31	19.63	20.01	-0.38
7558	11	59	21	42	0	-9	-9	-9	-999	-9	-9	-999	-9	-9	-999	-9	-9	-999	-9	-9	-999	-9	-9	-999
7559	11	60	21	44	0	-9	-9	-9	-999	-9	-9	-999	-9	-9	-999	-9	-9	-999	-9	-9	-999	-9	-9	-999
7560	11	61	21	46	0	-9	-9	-9	-999	-9	-9	-999	-9	-9	-999	-9	-9	-999	-9	-9	-999	-9	-9	-999
7561	11	62	21	48	0	-9	-9	-9	-999	-9	-9	-999	-9	-9	-999	-9	-9	-999	-9	-9	-999	-9	-9	-999
7562	11	63	21	50	0	-9	-9	-9	-999	-9	-9	-999	-9	-9	-999	-9	-9	-999	-9	-9	-999	-9	-9	-999
7563	11	64	21	52	0	-9	-9	-9	-999	-9	-9	-999	-9	-9	-999	-9	-9	-999	-9	-9	-999	-9	-9	-999
7564	11	65	21	54	0	-9	-9	-9	-999	-9	-9	-999	-9	-9	-999	-9	-9	-999	-9	-9	-999	-9	-9	-999
7565	11	66	21	56	1	7.653	10.96	11.04	-0.08	11.23	11.05	0.18	10.8	10.97	-0.17	10.43	10.94	-0.51	10.23	10.71	-0.48	10.12	10.45	-0.33
7566	11	67	21	58	1	6.962	10.9	10.85	0.05	10.87	10.88	-0.01	10.07	10.49	-0.42	9.8	10.22	-0.42	9.718	10.01	-0.292	9.602	9.905	-0.303
7567	11	68	21	60	1	6.556	10.37	10.14	0.23	10.01	10.06	-0.05	9.544	9.371	0.173	9.316	9.342	-0.026	9.292	9.423	-0.131	9.239	9.331	-0.092
7568	11	69	21	62	1	4.996	7.494	7.998	-0.504	7.613	8.076	-0.463	7.957	8.067	-0.11	8.065	8.286	-0.221	8.165	8.368	-0.203	8.354	8.371	-0.017
7569	11	70	21	64	1	4.3	7.214	7.284	-0.07	7.205	7.571	-0.366	7.298	7.499	-0.201	7.443	7.504	-0.061	7.495	7.55	-0.055	7.919	7.669	0.25
7570	11	71	21	66	1	3.549	7.026	6.962	0.064	7.033	7.148	-0.115	7.002	7.11	-0.108	7.068	7.019	0.049	7.041	6.984	0.057	7.582	7.183	0.399
7571	11	72	21	68	0	-9	-9	-9	-999	-9	-9	-999	-9	-9	-999	-9	-9	-999	-9	-9	-999	-9	-9	-999
7572	11	73	21	70	1	6.394	10.55	9.204	1.346	10.2	9.058	1.142	9.721	9.339	0.382	9.488	9.248	0.24	9.44	9.164	0.276	9.17	8.981	0.189
7573	11	74	21	72	1	6.154	10.42	8.981	1.439	9.971	9.002	0.969	9.561	9.311	0.25	9.264	9.299	-0.035	9.29	9.337	-0.047	8.966	8.969	-0.003
7574	11	75	21	74	1	2.857	9.265	7.117	2.148	7.876	6.716	1.16	7.383	6.574	0.809	7.029	6.495	0.534	7.021	6.539	0.482	6.91	6.85	0.06
7575	12	1	23	-74	0	-9	-9	-9	-999	-9	-9	-999	-9	-9	-999	-9	-9	-999	-9	-9	-999	-9	-9	-999
7576	12	2	23	-72	0	-9	-9	-9	-999	-9	-9	-999	-9	-9	-999	-9	-9	-999	-9	-9	-999	-9	-9	-999
7577	12	3	23	-70	1	-1.187	2.404	2.366	0.038	2.399	2.095	0.304	2.374	2.189	0.185	2.375	1.839	0.536	2.374	1.963	0.411	2.374	1.759	0.615
7578	12	4	23	-68	1	-0.775	2.399	2.375	0.024	2.392	2.363	0.029	2.379	2.362	0.017	2.376	2.36	0.016	2.374	2.382	-0.008	2.375	2.369	0.006
7579	12	5	23	-66	1	-0.7253	2.391	2.374	0.017	2.382	2.375	0.007	2.379	2.386	-0.007	2.379	2.375	0.004	2.374	2.376	-0.002	2.375	2.375	0
7580	12	6	23	-64	1	-0.5937	2.381	2.372	0.009	2.378	2.39	-0.012	2.383	2.411	-0.028	2.382	2.375	0.007	2.377	2.375	0.002	2.38	2.386	-0.006
7581	12	7	23	-62	1	-0.4722	2.384	2.393	-0.009	2.377	2.412	-0.035	2.393	2.412	-0.019	2.388	2.389	-0.001	2.383	2.396	-0.013	2.403	2.398	0.005
7582	12	8	23	-60	1	-0.3246	2.381	2.445	-0.064	2.387	2.868	-0.481	2.392	2.533	-0.141	2.401	2.598	-0.197	2.398	2.594	-0.196	2.401	2.563	-0.162
7583	12	9	23	-58	1	-0.09126	2.396	3.127	-0.731	2.387	3.186	-0.799	2.405	3.116	-0.711	2.411	3.165	-0.754	2.41	3.086	-0.676	2.406	3.048	-0.642
7584	12	10	23	-56	1	0.1926	2.395	3.717	-1.322	2.401	3.221	-0.82	2.427	3.26	-0.833	2.426	3.302	-0.876	2.416	3.297	-0.881	2.514	3.271	-0.757
7585	12	11	23	-54	1	0.8285	2.424	4.1	-1.676	2.429	3.708	-1.279	2.436	3.713	-1.277	2.447	3.663	-1.216	2.683	3.83	-1.147	3.015	3.874	-0.859
7586	12	12	23	-52	1	1.889	2.475	4.615	-2.14	2.488	4.828	-2.34	2.793	4.786	-1.993	3.454	4.887	-1.433	3.948	4.825	-0.877	4.114	4.88	-0.766
7587	12	13	23	-50	1	3.307	2.565	6.611	-4.046	2.666	6.572	-3.906	4.479	6.349	-1.87	4.909	6.477	-1.568	5.193	6.468	-1.275	5.293	6.373	-1.08
7588	12	14	23	-48	1	4.905	3.655	7.696	-4.041	4.816	7.868	-3.052	6.611	8.223	-1.612	6.935	8.145	-1.21	7.092	8.072	-0.98	7.216	8.01	-0.794
7589	12	15	23	-46	1	7.369	8.801	10.48	-1.679	9.469	10.13	-0.661	10.08	10.28	-0.2	10.04	10.25	-0.21	10.2	10.17	0.03	10.12	10.15	-0.03
7590	12	16	23	-44	1	10.57	11.7	13.35	-1.65	13.21	13.36	-0.15	13.39	13.52	-0.13	13.52	13.64	-0.12	13.35	13.57	-0.22	13.49	13.59	-0.1
7591	12	17	23	-42	1	15.2	19.41	17.83	1.58	18.55	17.83	0.72	18.45	18.01	0.44	18.49	18.08	0.41	18.55	18.23	0.32	18.6	18.04	0.56
7592	12	18	23	-40	1	17.54	21.98	20.16	1.82	21.65	20.42	1.23	21.26	20.33	0.93	20.8	20.46	0.34	21.1	20.49	0.61	20.96	20.47	0.49
7593	12	19	23	-38	1	19.41	23.17	22.37	0.8	22.63	22.24	0.39	22.13	22.44	-0.31	22.14	22.37	-0.23	22.24	22.11	0.13	22.13	22.14	-0.01
7594	12	20	23	-36	1	19.52	24.3	22.63	1.67	23.5	22.63	0.87	22.74	22.59	0.15	22.85	22.55	0.3	22.76	22.4	0.36	22.62	22.39	0.23
7595	12	21	23	-34	1	14.66	20.43	18.39	2.04	19.09	18.3	0.79	18.23	18.2	0.03	18.33	18.33	0	18.23	18.44	-0.21	18.28	18.36	-0.08
7596	12	22	23	-32	0	-9	-9	-9	-999	-9	-9	-999	-9	-9	-999	-9	-9	-999	-9	-9	-999	-9	-9	-999
7597	12	23	23	-30.1	0	-9	-9	-9	-999	-9	-9	-999	-9	-9	-999	-9	-9	-999	-9	-9	-999	-9	-9	-999
7598	12	24	23	-28.1	0	-9	-9	-9	-999	-9	-9	-999	-9	-9	-999	-9	-9	-999	-9	-9	-999	-9	-9	-999
7599	12	25	23	-26.1	0	-9	-9	-9	-999	-9	-9	-999	-9	-9	-999	-9	-9	-999	-9	-9	-999	-9	-9	-999
7600	12	26	23	-24.1	0	-9	-9	-9	-999	-9	-9	-999	-9	-9	-999	-9	-9	-999	-9	-9	-999	-9	-9	-999
7601	12	27	23	-22.1	0	-9	-9	-9	-999	-9	-9	-999	-9	-9	-999	-9	-9	-999	-9	-9	-999	-9	-9	-999
7602	12	28	23	-20.1	0	-9	-9	-9	-999	-9	-9	-999	-9	-9	-999	-9	-9	-999	-9	-9	-999	-9	-9	-999
7603	12	29	23	-18.1	0	-9	-9	-9	-999	-9	-9	-999	-9	-9	-999	-9	-9	-999	-9	-9	-999	-9	-9	-999
7604	12	30	23	-16.1	0	-9	-9	-9	-999	-9	-9	-999	-9	-9	-999	-9	-9	-999	-9	-9	-999	-9	-9	-999
7605	12	31	23	-14.1	0	-9	-9	-9	-999	-9	-9	-999	-9	-9	-999	-9	-9	-999	-9	-9	-999	-9	-9	-999
7606	12	32	23	-12.1	0	-9	-9	-9	-999	-9	-9	-999	-9	-9	-999	-9	-9	-999	-9	-9	-999	-9	-9	-999
7607	12	33	23	-10.1	0	-9	-9	-9	-999	-9	-9	-999	-9	-9	-999	-9	-9	-999	-9	-9	-999	-9	-9	-999
7608	12	34	23	-8.1	0	-9	-9	-9	-999	-9	-9	-999	-9	-9	-999	-9	-9	-999	-9	-9	-999	-9	-9	-999
7609	12	35	23	-6	0	-9	-9	-9	-999	-9	-9	-999	-9	-9	-999	-9	-9	-999	-9	-9	-999	-9	-9	-999
7610	12	36	23	-4	0	-9	-9	-9	-999	-9	-9	-999	-9	-9	-999	-9	-9	-999	-9	-9	-999	-9	-9	-999
7611	12	37	23	-2	0	-9	-9	-9	-999	-9	-9	-999	-9	-9	-999	-9	-9	-999	-9	-9	-999	-9	-9	-999
7612	12	38	23	-0.1	0	-9	-9	-9	-999	-9	-9	-999	-9	-9	-999	-9	-9	-999	-9	-9	-999	-9	-9	-999
7613	12	39	23	1.9	0	-9	-9	-9	-999	-9	-9	-999	-9	-9	-999	-9	-9	-999	-9	-9	-999	-9	-9	-999
7614	12	40	23	4	0	-9	-9	-9	-999	-9	-9	-999	-9	-9	-999	-9	-9	-999	-9	-9	-999	-9	-9	-999
7615	12	41	23	6	0	-9	-9	-9	-999	-9	-9	-999	-9	-9	-999	-9	-9	-999	-9	-9	-999	-9	-9	-999
7616	12	42	23	8	0	-9	-9	-9	-999	-9	-9	-999	-9	-9	-999	-9	-9	-999	-9	-9	-999	-9	-9	-999
7617	12	43	23	9.9	0	-9	-9	-9	-999	-9	-9	-999	-9	-9	-999	-9	-9	-999	-9	-9	-999	-9	-9	-999
7618	12	44	23	11.9	0	-9	-9	-9	-999	-9	-9	-999	-9	-9	-999	-9	-9	-999	-9	-9	-999	-9	-9	-999
7619	12	45	23	13.9	0	-9	-9	-9	-999	-9	-9	-999	-9	-9	-999	-9	-9	-999	-9	-9	-999	-9	-9	-999
7620	12	46	23	15.9	0	-9	-9	-9	-999	-9	-9	-999	-9	-9	-999	-9	-9	-999	-9	-9	-999	-9	-9	-999
7621	12	47	23	17.9	0	-9	-9	-9	-999	-9	-9	-999	-9	-9	-999	-9	-9	-999	-9	-9	-999	-9	-9	-999
7622	12	48	23	19.9	0	-9	-9	-9	-999	-9	-9	-999	-9	-9	-999	-9	-9	-999	-9	-9	-999	-9	-9	-999
7623	12	49	23	21.9	0	-9	-9	-9	-999	-9	-9	-999	-9	-9	-999	-9	-9	-999	-9	-9	-999	-9	-9	-999
7624	12	50	23	23.9	0	-9	-9	-9	-999	-9	-9	-999	-9	-9	-999	-9	-9	-999	-9	-9	-999	-9	-9	-999
7625	12	51	23	25.9	0	-9	-9	-9	-999	-9	-9	-999	-9	-9	-999	-9	-9	-999	-9	-9	-999	-9	-9	-999
7626	12	52	23	27.9	0	-9	-9	-9	-999	-9	-9	-999	-9	-9	-999	-9	-9	-999	-9	-9	-999	-9	-9	-999
7627	12	53	23	29.9	0	-9	-9	-9	-999	-9	-9	-999	-9	-9	-999	-9	-9	-999	-9	-9	-999	-9	-9	-999
7628	12	54	23	31.9	1	19.29	22.42	22.37	0.05	22.3	22.52	-0.22	21.92	22.36	-0.44	21.6	22.29	-0.69	21.33	21.74	-0.41	20.79	21.69	-0.9
7629	12	55	23	34	1	18.8	22.3	22.04	0.26	22.11	22.08	0.03	21.61	21.98	-0.37	21.39	21.84	-0.45	21.15	21.25	-0.1	20.61	21.18	-0.57
7630	12	56	23	36	1	18.46	22.23	21.78	0.45	21.89	21.67	0.22	21.17	21.49	-0.32	20.93	21.01	-0.08	20.86	20.74	0.12	20.28	20.76	-0.48
7631	12	57	23	38	1	17.6	21.05	20.99	0.06	20.71	20.86	-0.15	20.36	20.37	-0.01	20.24	20.19	0.05	20.48	20.21	0.27	19.91	20.29	-0.38
7632	12	58	23	40	1	14.69	18.34	18.56	-0.22	18.35	18.39	-0.04	18.57	18.6	-0.03	18.9	18.91	-0.01	19.37	19.07	0.3	19.25	19.24	0.01
7633	12	59	23	42	0	-9	-9	-9	-999	-9	-9	-999	-9	-9	-999	-9	-9	-999	-9	-9	-999	-9	-9	-999
7634	12	60	23	44	0	-9	-9	-9	-999	-9	-9	-999	-9	-9	-999	-9	-9	-999	-9	-9	-999	-9	-9	-999
7635	12	61	23	46	0	-9	-9	-9	-999	-9	-9	-999	-9	-9	-999	-9	-9	-999	-9	-9	-999	-9	-9	-999
7636	12	62	23	48	0	-9	-9	-9	-999	-9	-9	-999	-9	-9	-999	-9	-9	-999	-9	-9	-999	-9	-9	-999
7637	12	63	23	50	0	-9	-9	-9	-999	-9	-9	-999	-9	-9	-999	-9	-9	-999	-9	-9	-999	-9	-9	-999
7638	12	64	23	52	0	-9	-9	-9	-999	-9	-9	-999	-9	-9	-999	-9	-9	-999	-9	-9	-999	-9	-9	-999
7639	12	65	23	54	0	-9	-9	-9	-999	-9	-9	-999	-9	-9	-999	-9	-9	-999	-9	-9	-999	-9	-9	-999
7640	12	66	23	56	0	-9	-9	-9	-999	-9	-9	-999	-9	-9	-999	-9	-9	-999	-9	-9	-999	-9	-9	-999
7641	12	67	23	58	0	-9	-9	-9	-999	-9	-9	-999	-9	-9	-999	-9	-9	-999	-9	-9	-999	-9	-9	-999
7642	12	68	23	60	1	6.421	9.815	9.907	-0.092	9.583	9.541	0.042	9.309	9.227	0.082	9	9.027	-0.027	9.099	9.256	-0.157	9.061	9.134	-0.073
7643	12	69	23	62	0	-9	-9	-9	-999	-9	-9	-999	-9	-9	-999	-9	-9	-999	-9	-9	-999	-9	-9	-999
7644	12	70	23	64	1	3.454	7.033	7.208	-0.175	7.066	7.456	-0.39	7.08	7.349	-0.269	7.143	7.245	-0.102	7.163	7.241	-0.078	7.675	7.417	0.258
7645	12	71	23	66	1	3.283	7.017	6.97	0.047	7.022	7.225	-0.203	6.989	7.133	-0.144	7.046	7.081	-0.035	7.016	7.024	-0.008	7.561	7.214	0.347
7646	12	72	23	68	0	-9	-9	-9	-999	-9	-9	-999	-9	-9	-999	-9	-9	-999	-9	-9	-999	-9	-9	-999
7647	12	73	23	70	1	5.705	10.26	8.843	1.417	9.632	8.816	0.816	9.324	8.541	0.783	9.077	8.533	0.544	9.079	8.602	0.477	8.918	8.561	0.357
7648	12	74	23	72	1	6.073	10.33	8.836	1.494	9.755	8.879	0.876	9.435	9.148	0.287	9.116	9.144	-0.028	9.207	9.141	0.066	8.867	8.866	0.001
7649	12	75	23	74	1	3.108	9.395	7.109	2.286	7.943	6.605	1.338	7.552	6.585	0.967	7.233	6.522	0.711	7.212	6.546	0.666	7.047	6.853	0.194
7650	13	1	25	-74	0	-9	-9	-9	-999	-9	-9	-999	-9	-9	-999	-9	-9	-999	-9	-9	-999	-9	-9	-999
7651	13	2	25	-72	0	-9	-9	-9	-999	-9	-9	-999	-9	-9	-999	-9	-9	-999	-9	-9	-999	-9	-9	-999
7652	13	3	25	-70	1	-1.202	2.41	2.35	0.06	2.402	2.064	0.338	2.374	2.079	0.295	2.375	1.711	0.664	2.374	1.845	0.529	2.375	1.777	0.598
7653	13	4	25	-68	1	-0.8911	2.4	2.366	0.034	2.404	2.334	0.07	2.381	2.318	0.063	2.375	2.304	0.071	2.375	2.349	0.026	2.375	2.322	0.053
7654	13	5	25	-66	1	-0.7883	2.398	2.382	0.016	2.398	2.375	0.023	2.379	2.386	-0.007	2.379	2.381	-0.002	2.374	2.375	-0.001	2.375	2.375	0
7655	13	6	25	-64	1	-0.6145	2.38	2.375	0.005	2.401	2.373	0.028	2.392	2.397	-0.005	2.385	2.383	0.002	2.375	2.375	0	2.383	2.382	0.001
7656	13	7	25	-62	1	-0.4455	2.377	2.39	-0.013	2.392	2.386	0.006	2.396	2.406	-0.01	2.393	2.431	-0.038	2.384	2.398	-0.014	2.398	2.426	-0.028
7657	13	8	25	-60	1	-0.2715	2.382	2.515	-0.133	2.395	2.901	-0.506	2.401	2.618	-0.217	2.409	2.685	-0.276	2.395	2.701	-0.306	2.408	2.653	-0.245
7658	13	9	25	-58	1	0.154	2.392	3.164	-0.772	2.416	3.2	-0.784	2.425	3.192	-0.767	2.435	3.218	-0.783	2.421	3.158	-0.737	2.449	3.173	-0.724
7659	13	10	25	-56	1	0.2865	2.403	3.819	-1.416	2.41	3.303	-0.893	2.428	3.313	-0.885	2.44	3.342	-0.902	2.442	3.393	-0.951	2.603	3.357	-0.754
7660	13	11	25	-54	1	0.6624	2.422	4.098	-1.676	2.432	3.671	-1.239	2.438	3.839	-1.401	2.476	3.718	-1.242	2.712	3.858	-1.146	3.007	3.831	-0.824
7661	13	12	25	-52	1	1.721	2.47	4.739	-2.269	2.479	4.819	-2.34	2.613	4.764	-2.151	3.196	4.851	-1.655	3.686	4.753	-1.067	3.921	4.813	-0.892
7662	13	13	25	-50	1	3.145	2.552	6.586	-4.034	2.584	6.434	-3.85	4	6.342	-2.342	4.502	6.409	-1.907	4.89	6.302	-1.412	5.073	6.244	-1.171
7663	13	14	25	-48	1	5.117	3.887	7.733	-3.846	4.834	8.129	-3.295	6.746	8.316	-1.57	7.027	8.246	-1.219	7.297	8.243	-0.946	7.358	8.234	-0.876
7664	13	15	25	-46	1	7.166	8.316	10.35	-2.034	9.048	10.23	-1.182	9.839	10.28	-0.441	9.848	10.18	-0.332	10.11	10.11	0	10	10.11	-0.11
7665	13	16	25	-44	1	10.33	10.85	13.28	-2.43	12.84	13.36	-0.52	13.1	13.36	-0.26	13.27	13.42	-0.15	13.12	13.45	-0.33	13.25	13.35	-0.1
7666	13	17	25	-42	1	14.61	19.14	17.27	1.87	17.93	17.61	0.32	17.92	17.59	0.33	18.19	17.55	0.64	17.92	17.6	0.32	17.89	17.68	0.21
7667	13	18	25	-40	1	17.12	21.46	20.07	1.39	21.1	20.26	0.84	20.67	20.03	0.64	20.22	20	0.22	20.43	20.01	0.42	20.25	20.11	0.14
7668	13	19	25	-38	1	18.75	22.88	22.23	0.65	22.41	21.82	0.59	21.93	21.81	0.12	21.67	21.78	-0.11	21.89	21.68	0.21	21.72	21.59	0.13
7669	13	20	25	-36	1	20.39	24.87	22.71	2.16	24.07	23.26	0.81	23.13	23.27	-0.14	23.29	23.13	0.16	23.06	23.08	-0.02	22.94	22.99	-0.05
7670	13	21	25	-34	1	16.64	25.5	19.27	6.23	24.7	18.91	5.79	23.4	19.33	4.07	22.96	19.17	3.79	21.95	19.31	2.64	21.29	19.27	2.02
7671	13	22	25	-32	0	-9	-9	-9	-999	-9	-9	-999	-9	-9	-999	-9	-9	-999	-9	-9	-999	-9	-9	-999
7672	13	23	25	-30.1	0	-9	-9	-9	-999	-9	-9	-999	-9	-9	-999	-9	-9	-999	-9	-9	-999	-9	-9	-999
7673	13	24	25	-28.1	0	-9	-9	-9	-999	-9	-9	-999	-9	-9	-999	-9	-9	-999	-9	-9	-999	-9	-9	-999
7674	13	25	25	-26.1	0	-9	-9	-9	-999	-9	-9	-999	-9	-9	-999	-9	-9	-999	-9	-9	-999	-9	-9	-999
7675	13	26	25	-24.1	0	-9	-9	-9	-999	-9	-9	-999	-9	-9	-999	-9	-9	-999	-9	-9	-999	-9	-9	-999
7676	13	27	25	-22.1	0	-9	-9	-9	-999	-9	-9	-999	-9	-9	-999	-9	-9	-999	-9	-9	-999	-9	-9	-999
7677	13	28	25	-20.1	0	-9	-9	-9	-999	-9	-9	-999	-9	-9	-999	-9	-9	-999	-9	-9	-999	-9	-9	-999
7678	13	29	25	-18.1	0	-9	-9	-9	-999	-9	-9	-999	-9	-9	-999	-9	-9	-999	-9	-9	-999	-9	-9	-999
7679	13	30	25	-16.1	0	-9	-9	-9	-999	-9	-9	-999	-9	-9	-999	-9	-9	-999	-9	-9	-999	-9	-9	-999
7680	13	31	25	-14.1	0	-9	-9	-9	-999	-9	-9	-999	-9	-9	-999	-9	-9	-999	-9	-9	-999	-9	-9	-999
7681	13	32	25	-12.1	0	-9	-9	-9	-999	-9	-9	-999	-9	-9	-999	-9	-9	-999	-9	-9	-999	-9	-9	-999
7682	13	33	25	-10.1	0	-9	-9	-9	-999	-9	-9	-999	-9	-9	-999	-9	-9	-999	-9	-9	-999	-9	-9	-999
7683	13	34	25	-8.1	0	-9	-9	-9	-999	-9	-9	-999	-9	-9	-999	-9	-9	-999	-9	-9	-999	-9	-9	-999
7684	13	35	25	-6	0	-9	-9	-9	-999	-9	-9	-999	-9	-9	-999	-9	-9	-999	-9	-9	-999	-9	-9	-999
7685	13	36	25	-4	0	-9	-9	-9	-999	-9	-9	-999	-9	-9	-999	-9	-9	-999	-9	-9	-999	-9	-9	-999
7686	13	37	25	-2	0	-9	-9	-9	-999	-9	-9	-999	-9	-9	-999	-9	-9	-999	-9	-9	-999	-9	-9	-999
7687	13	38	25	-0.1	0	-9	-9	-9	-999	-9	-9	-999	-9	-9	-999	-9	-9	-999	-9	-9	-999	-9	-9	-999
7688	13	39	25	1.9	0	-9	-9	-9	-999	-9	-9	-999	-9	-9	-999	-9	-9	-999	-9	-9	-999	-9	-9	-999
7689	13	40	25	4	0	-9	-9	-9	-999	-9	-9	-999	-9	-9	-999	-9	-9	-999	-9	-9	-999	-9	-9	-999
7690	13	41	25	6	0	-9	-9	-9	-999	-9	-9	-999	-9	-9	-999	-9	-9	-999	-9	-9	-999	-9	-9	-999
7691	13	42	25	8	0	-9	-9	-9	-999	-9	-9	-999	-9	-9	-999	-9	-9	-999	-9	-9	-999	-9	-9	-999
7692	13	43	25	9.9	0	-9	-9	-9	-999	-9	-9	-999	-9	-9	-999	-9	-9	-999	-9	-9	-999	-9	-9	-999
7693	13	44	25	11.9	0	-9	-9	-9	-999	-9	-9	-999	-9	-9	-999	-9	-9	-999	-9	-9	-999	-9	-9	-999
7694	13	45	25	13.9	0	-9	-9	-9	-999	-9	-9	-999	-9	-9	-999	-9	-9	-999	-9	-9	-999	-9	-9	-999
7695	13	46	25	15.9	0	-9	-9	-9	-999	-9	-9	-999	-9	-9	-999	-9	-9	-999	-9	-9	-999	-9	-9	-999
7696	13	47	25	17.9	0	-9	-9	-9	-999	-9	-9	-999	-9	-9	-999	-9	-9	-999	-9	-9	-999	-9	-9	-999
7697	13	48	25	19.9	0	-9	-9	-9	-999	-9	-9	-999	-9	-9	-999	-9	-9	-999	-9	-9	-999	-9	-9	-999
7698	13	49	25	21.9	0	-9	-9	-9	-999	-9	-9	-999	-9	-9	-999	-9	-9	-999	-9	-9	-999	-9	-9	-999
7699	13	50	25	23.9	0	-9	-9	-9	-999	-9	-9	-999	-9	-9	-999	-9	-9	-999	-9	-9	-999	-9	-9	-999
7700	13	51	25	25.9	0	-9	-9	-9	-999	-9	-9	-999	-9	-9	-999	-9	-9	-999	-9	-9	-999	-9	-9	-999
7701	13	52	25	27.9	0	-9	-9	-9	-999	-9	-9	-999	-9	-9	-999	-9	-9	-999	-9	-9	-999	-9	-9	-999
7702	13	53	25	29.9	0	-9	-9	-9	-999	-9	-9	-999	-9	-9	-999	-9	-9	-999	-9	-9	-999	-9	-9	-999
7703	13	54	25	31.9	1	19.81	22.53	22.71	-0.18	22.53	22.83	-0.3	22.35	22.69	-0.34	21.83	22.5	-0.67	21.54	21.77	-0.23	20.91	21.82	-0.91
7704	13	55	25	34	1	18.79	22.49	21.96	0.53	22.46	21.97	0.49	22.05	22.02	0.03	21.53	21.8	-0.27	21.31	21.23	0.08	20.78	21.24	-0.46
7705	13	56	25	36	1	18.45	22.45	21.78	0.67	22.43	21.67	0.76	21.56	21.4	0.16	21.09	21.04	0.05	20.98	20.67	0.31	20.47	20.77	-0.3
7706	13	57	25	38	1	17.01	21.37	20.32	1.05	20.79	20.38	0.41	20.25	20.05	0.2	20.17	20.03	0.14	20.42	20	0.42	19.87	20.13	-0.26
7707	13	58	25	40	1	15.14	18.44	18.51	-0.07	18.28	18.37	-0.09	18.65	18.54	0.11	19.06	18.94	0.12	19.52	19.13	0.39	19.28	19.34	-0.06
7708	13	59	25	42	0	-9	-9	-9	-999	-9	-9	-999	-9	-9	-999	-9	-9	-999	-9	-9	-999	-9	-9	-999
7709	13	60	25	44	0	-9	-9	-9	-999	-9	-9	-999	-9	-9	-999	-9	-9	-999	-9	-9	-999	-9	-9	-999
7710	13	61	25	46	0	-9	-9	-9	-999	-9	-9	-999	-9	-9	-999	-9	-9	-999	-9	-9	-999	-9	-9	-999
7711	13	62	25	48	0	-9	-9	-9	-999	-9	-9	-999	-9	-9	-999	-9	-9	-999	-9	-9	-999	-9	-9	-999
7712	13	63	25	50	0	-9	-9	-9	-999	-9	-9	-999	-9	-9	-999	-9	-9	-999	-9	-9	-999	-9	-9	-999
7713	13	64	25	52	0	-9	-9	-9	-999	-9	-9	-999	-9	-9	-999	-9	-9	-999	-9	-9	-999	-9	-9	-999
7714	13	65	25	54	0	-9	-9	-9	-999	-9	-9	-999	-9	-9	-999	-9	-9	-999	-9	-9	-999	-9	-9	-999
7715	13	66	25	56	0	-9	-9	-9	-999	-9	-9	-999	-9	-9	-999	-9	-9	-999	-9	-9	-999	-9	-9	-999
7716	13	67	25	58	0	-9	-9	-9	-999	-9	-9	-999	-9	-9	-999	-9	-9	-999	-9	-9	-999	-9	-9	-999
7717	13	68	25	60	1	6.592	9.443	9.44	0.003	9.351	9.167	0.184	9.117	9.029	0.088	8.8	8.771	0.029	8.764	8.923	-0.159	8.515	8.651	-0.136
7718	13	69	25	62	0	-9	-9	-9	-999	-9	-9	-999	-9	-9	-999	-9	-9	-999	-9	-9	-999	-9	-9	-999
7719	13	70	25	64	1	3.632	7.051	7.224	-0.173	7.116	7.432	-0.316	7.138	7.341	-0.203	7.178	7.283	-0.105	7.231	7.228	0.003	7.624	7.374	0.25
7720	13	71	25	66	1	3.486	7.081	7.074	0.007	7.06	7.306	-0.246	7.092	7.195	-0.103	7.135	7.161	-0.026	7.097	7.078	0.019	7.579	7.239	0.34
7721	13	72	25	68	0	-9	-9	-9	-999	-9	-9	-999	-9	-9	-999	-9	-9	-999	-9	-9	-999	-9	-9	-999
7722	13	73	25	70	1	2.372	9.179	8.239	0.94	7.894	8.361	-0.467	7.775	7.618	0.157	7.665	7.701	-0.036	7.67	7.768	-0.098	7.686	7.93	-0.244
7723	13	74	25	72	1	6.076	10.26	8.605	1.655	9.609	8.72	0.889	9.306	8.949	0.357	9.031	8.984	0.047	9.093	8.96	0.133	8.818	8.764	0.054
7724	13	75	25	74	1	3.541	9.368	7.145	2.223	7.97	6.762	1.208	7.56	6.591	0.969	7.319	6.605	0.714	7.297	6.584	0.713	7.16	6.965	0.195
7725	14	1	27	-74	0	-9	-9	-9	-999	-9	-9	-999	-9	-9	-999	-9	-9	-999	-9	-9	-999	-9	-9	-999
7726	14	2	27	-72	0	-9	-9	-9	-999	-9	-9	-999	-9	-9	-999	-9	-9	-999	-9	-9	-999	-9	-9	-999
7727	14	3	27	-70	1	-1.206	2.408	2.335	0.073	2.408	2.061	0.347	2.374	1.891	0.483	2.375	1.606	0.769	2.374	1.728	0.646	2.375	1.736	0.639
7728	14	4	27	-68	1	-1.017	2.402	2.356	0.046	2.407	2.307	0.1	2.381	2.286	0.095	2.375	2.203	0.172	2.375	2.235	0.14	2.375	2.164	0.211
7729	14	5	27	-66	1	-0.8286	2.409	2.375	0.034	2.42	2.374	0.046	2.387	2.375	0.012	2.381	2.374	0.007	2.373	2.374	-0.001	2.375	2.371	0.004
7730	14	6	27	-64	1	-0.6108	2.392	2.376	0.016	2.413	2.375	0.038	2.397	2.392	0.005	2.389	2.386	0.003	2.377	2.381	-0.004	2.384	2.377	0.007
7731	14	7	27	-62	1	-0.4255	2.377	2.387	-0.01	2.4	2.394	0.006	2.4	2.404	-0.004	2.405	2.424	-0.019	2.39	2.43	-0.04	2.406	2.444	-0.038
7732	14	8	27	-60	1	-0.1563	2.379	2.58	-0.201	2.396	2.965	-0.569	2.41	2.73	-0.32	2.418	2.811	-0.393	2.399	2.811	-0.412	2.425	2.79	-0.365
7733	14	9	27	-58	1	0.3355	2.41	3.371	-0.961	2.419	3.227	-0.808	2.435	3.264	-0.829	2.449	3.266	-0.817	2.456	3.265	-0.809	2.578	3.322	-0.744
7734	14	10	27	-56	1	0.6315	2.423	3.913	-1.49	2.428	3.396	-0.968	2.446	3.499	-1.053	2.467	3.511	-1.044	2.602	3.646	-1.044	2.873	3.605	-0.732
7735	14	11	27	-54	1	0.8658	2.445	4.133	-1.688	2.457	4.06	-1.603	2.456	4.095	-1.639	2.617	3.914	-1.297	2.897	4.05	-1.153	3.24	4.015	-0.775
7736	14	12	27	-52	1	1.83	2.49	4.987	-2.497	2.511	4.844	-2.333	2.793	4.893	-2.1	3.508	4.912	-1.404	3.91	4.843	-0.933	4.093	4.94	-0.847
7737	14	13	27	-50	1	3.306	2.589	6.584	-3.995	2.677	6.626	-3.949	4.396	6.433	-2.037	4.884	6.545	-1.661	5.217	6.421	-1.204	5.477	6.394	-0.917
7738	14	14	27	-48	1	5.437	4.06	8.361	-4.301	5.276	8.455	-3.179	7.044	8.497	-1.453	7.323	8.386	-1.063	7.624	8.47	-0.846	7.607	8.533	-0.926
7739	14	15	27	-46	1	7.355	8.426	10.5	-2.074	9.599	10.45	-0.851	10.2	10.48	-0.28	10.15	10.41	-0.26	10.33	10.33	0	10.18	10.38	-0.2
7740	14	16	27	-44	1	10.43	11.61	13.2	-1.59	13.09	13.32	-0.23	13.21	13.38	-0.17	13.34	13.53	-0.19	13.21	13.46	-0.25	13.28	13.43	-0.15
7741	14	17	27	-42	1	13.64	18.5	16.8	1.7	17.14	16.87	0.27	16.91	16.85	0.06	17.35	16.74	0.61	17.07	16.7	0.37	17.05	16.67	0.38
7742	14	18	27	-40	1	16.44	21.48	19.8	1.68	20.85	19.73	1.12	20.31	19.46	0.85	19.8	19.42	0.38	19.85	19.39	0.46	19.72	19.38	0.34
7743	14	19	27	-38	1	18.15	23.14	21.77	1.37	22.61	21.49	1.12	21.98	21.22	0.76	21.69	21.23	0.46	21.89	21.17	0.72	21.64	21.18	0.46
7744	14	20	27	-36	1	20.33	24.99	22.8	2.19	24.25	23.3	0.95	23.48	23.33	0.15	23.57	23.17	0.4	23.39	23.14	0.25	23.27	23.06	0.21
7745	14	21	27	-34	1	20.02	26.15	22.92	3.23	25.61	23.27	2.34	24.82	23.25	1.57	24.7	23.01	1.69	24.46	23.06	1.4	24.32	23.12	1.2
7746	14	22	27	-32	0	-9	-9	-9	-999	-9	-9	-999	-9	-9	-999	-9	-9	-999	-9	-9	-999	-9	-9	-999
7747	14	23	27	-30.1	0	-9	-9	-9	-999	-9	-9	-999	-9	-9	-999	-9	-9	-999	-9	-9	-999	-9	-9	-999
7748	14	24	27	-28.1	0	-9	-9	-9	-999	-9	-9	-999	-9	-9	-999	-9	-9	-999	-9	-9	-999	-9	-9	-999
7749	14	25	27	-26.1	0	-9	-9	-9	-999	-9	-9	-999	-9	-9	-999	-9	-9	-999	-9	-9	-999	-9	-9	-999
7750	14	26	27	-24.1	0	-9	-9	-9	-999	-9	-9	-999	-9	-9	-999	-9	-9	-999	-9	-9	-999	-9	-9	-999
7751	14	27	27	-22.1	0	-9	-9	-9	-999	-9	-9	-999	-9	-9	-999	-9	-9	-999	-9	-9	-999	-9	-9	-999
7752	14	28	27	-20.1	0	-9	-9	-9	-999	-9	-9	-999	-9	-9	-999	-9	-9	-999	-9	-9	-999	-9	-9	-999
7753	14	29	27	-18.1	0	-9	-9	-9	-999	-9	-9	-999	-9	-9	-999	-9	-9	-999	-9	-9	-999	-9	-9	-999
7754	14	30	27	-16.1	0	-9	-9	-9	-999	-9	-9	-999	-9	-9	-999	-9	-9	-999	-9	-9	-999	-9	-9	-999
7755	14	31	27	-14.1	0	-9	-9	-9	-999	-9	-9	-999	-9	-9	-999	-9	-9	-999	-9	-9	-999	-9	-9	-999
7756	14	32	27	-12.1	0	-9	-9	-9	-999	-9	-9	-999	-9	-9	-999	-9	-9	-999	-9	-9	-999	-9	-9	-999
7757	14	33	27	-10.1	0	-9	-9	-9	-999	-9	-9	-999	-9	-9	-999	-9	-9	-999	-9	-9	-999	-9	-9	-999
7758	14	34	27	-8.1	0	-9	-9	-9	-999	-9	-9	-999	-9	-9	-999	-9	-9	-999	-9	-9	-999	-9	-9	-999
7759	14	35	27	-6	0	-9	-9	-9	-999	-9	-9	-999	-9	-9	-999	-9	-9	-999	-9	-9	-999	-9	-9	-999
7760	14	36	27	-4	0	-9	-9	-9	-999	-9	-9	-999	-9	-9	-999	-9	-9	-999	-9	-9	-999	-9	-9	-999
7761	14	37	27	-2	0	-9	-9	-9	-999	-9	-9	-999	-9	-9	-999	-9	-9	-999	-9	-9	-999	-9	-9	-999
7762	14	38	27	-0.1	0	-9	-9	-9	-999	-9	-9	-999	-9	-9	-999	-9	-9	-999	-9	-9	-999	-9	-9	-999
7763	14	39	27	1.9	0	-9	-9	-9	-999	-9	-9	-999	-9	-9	-999	-9	-9	-999	-9	-9	-999	-9	-9	-999
7764	14	40	27	4	0	-9	-9	-9	-999	-9	-9	-999	-9	-9	-999	-9	-9	-999	-9	-9	-999	-9	-9	-999
7765	14	41	27	6	0	-9	-9	-9	-999	-9	-9	-999	-9	-9	-999	-9	-9	-999	-9	-9	-999	-9	-9	-999
7766	14	42	27	8	0	-9	-9	-9	-999	-9	-9	-999	-9	-9	-999	-9	-9	-999	-9	-9	-999	-9	-9	-999
7767	14	43	27	9.9	0	-9	-9	-9	-999	-9	-9	-999	-9	-9	-999	-9	-9	-999	-9	-9	-999	-9	-9	-999
7768	14	44	27	11.9	0	-9	-9	-9	-999	-9	-9	-999	-9	-9	-999	-9	-9	-999	-9	-9	-999	-9	-9	-999
7769	14	45	27	13.9	0	-9	-9	-9	-999	-9	-9	-999	-9	-9	-999	-9	-9	-999	-9	-9	-999	-9	-9	-999
7770	14	46	27	15.9	0	-9	-9	-9	-999	-9	-9	-999	-9	-9	-999	-9	-9	-999	-9	-9	-999	-9	-9	-999
7771	14	47	27	17.9	0	-9	-9	-9	-999	-9	-9	-999	-9	-9	-999	-9	-9	-999	-9	-9	-999	-9	-9	-999
7772	14	48	27	19.9	0	-9	-9	-9	-999	-9	-9	-999	-9	-9	-999	-9	-9	-999	-9	-9	-999	-9	-9	-999
7773	14	49	27	21.9	0	-9	-9	-9	-999	-9	-9	-999	-9	-9	-999	-9	-9	-999	-9	-9	-999	-9	-9	-999
7774	14	50	27	23.9	0	-9	-9	-9	-999	-9	-9	-999	-9	-9	-999	-9	-9	-999	-9	-9	-999	-9	-9	-999
7775	14	51	27	25.9	0	-9	-9	-9	-999	-9	-9	-999	-9	-9	-999	-9	-9	-999	-9	-9	-999	-9	-9	-999
7776	14	52	27	27.9	0	-9	-9	-9	-999	-9	-9	-999	-9	-9	-999	-9	-9	-999	-9	-9	-999	-9	-9	-999
7777	14	53	27	29.9	0	-9	-9	-9	-999	-9	-9	-999	-9	-9	-999	-9	-9	-999	-9	-9	-999	-9	-9	-999
7778	14	54	27	31.9	1	20.28	22.57	23.27	-0.7	22.64	23.29	-0.65	22.52	22.88	-0.36	21.93	22.68	-0.75	21.68	21.94	-0.26	20.98	22.06	-1.08
7779	14	55	27	34	1	18.6	22.56	21.94	0.62	22.55	21.86	0.69	22.06	21.92	0.14	21.49	21.81	-0.32	21.3	21.25	0.05	20.77	21.33	-0.56
7780	14	56	27	36	1	18.2	22.6	21.77	0.83	22.57	21.62	0.95	22	21.34	0.66	21.46	21.05	0.41	21.21	20.75	0.46	20.76	20.78	-0.02
7781	14	57	27	38	1	16.86	21.72	19.75	1.97	20.95	19.96	0.99	20.38	19.85	0.53	20.09	19.79	0.3	20.3	19.83	0.47	19.93	19.94	-0.01
7782	14	58	27	40	1	14.94	18.27	18.48	-0.21	17.94	18.19	-0.25	17.94	18.17	-0.23	18.5	18.57	-0.07	19.3	18.6	0.7	18.69	18.97	-0.28
7783	14	59	27	42	0	-9	-9	-9	-999	-9	-9	-999	-9	-9	-999	-9	-9	-999	-9	-9	-999	-9	-9	-999
7784	14	60	27	44	0	-9	-9	-9	-999	-9	-9	-999	-9	-9	-999	-9	-9	-999	-9	-9	-999	-9	-9	-999
7785	14	61	27	46	0	-9	-9	-9	-999	-9	-9	-999	-9	-9	-999	-9	-9	-999	-9	-9	-999	-9	-9	-999
7786	14	62	27	48	0	-9	-9	-9	-999	-9	-9	-999	-9	-9	-999	-9	-9	-999	-9	-9	-999	-9	-9	-999
7787	14	63	27	50	0	-9	-9	-9	-999	-9	-9	-999	-9	-9	-999	-9	-9	-999	-9	-9	-999	-9	-9	-999
7788	14	64	27	52	0	-9	-9	-9	-999	-9	-9	-999	-9	-9	-999	-9	-9	-999	-9	-9	-999	-9	-9	-999
7789	14	65	27	54	0	-9	-9	-9	-999	-9	-9	-999	-9	-9	-999	-9	-9	-999	-9	-9	-999	-9	-9	-999
7790	14	66	27	56	0	-9	-9	-9	-999	-9	-9	-999	-9	-9	-999	-9	-9	-999	-9	-9	-999	-9	-9	-999
7791	14	67	27	58	0	-9	-9	-9	-999	-9	-9	-999	-9	-9	-999	-9	-9	-999	-9	-9	-999	-9	-9	-999
7792	14	68	27	60	1	3.574	7.12	6.786	0.334	7.381	7.309	0.072	7.848	7.884	-0.036	7.817	7.581	0.236	7.793	8.002	-0.209	7.678	7.76	-0.082
7793	14	69	27	62	0	-9	-9	-9	-999	-9	-9	-999	-9	-9	-999	-9	-9	-999	-9	-9	-999	-9	-9	-999
7794	14	70	27	64	0	-9	-9	-9	-999	-9	-9	-999	-9	-9	-999	-9	-9	-999	-9	-9	-999	-9	-9	-999
7795	14	71	27	66	0	-9	-9	-9	-999	-9	-9	-999	-9	-9	-999	-9	-9	-999	-9	-9	-999	-9	-9	-999
7796	14	72	27	68	0	-9	-9	-9	-999	-9	-9	-999	-9	-9	-999	-9	-9	-999	-9	-9	-999	-9	-9	-999
7797	14	73	27	70	1	4.911	9.499	8.356	1.143	8.232	8.451	-0.219	8.345	8.107	0.238	8.304	8.148	0.156	8.375	8.147	0.228	8.365	8.186	0.179
7798	14	74	27	72	1	5.941	10.2	8.372	1.828	9.474	8.549	0.925	9.189	8.802	0.387	8.959	8.849	0.11	9.024	8.774	0.25	8.77	8.646	0.124
7799	14	75	27	74	1	3.613	9.404	7.192	2.212	7.998	6.869	1.129	7.638	6.605	1.033	7.446	6.666	0.78	7.389	6.681	0.708	7.323	7.033	0.29
7800	15	1	29	-74	0	-9	-9	-9	-999	-9	-9	-999	-9	-9	-999	-9	-9	-999	-9	-9	-999	-9	-9	-999
7801	15	2	29	-72	0	-9	-9	-9	-999	-9	-9	-999	-9	-9	-999	-9	-9	-999	-9	-9	-999	-9	-9	-999
7802	15	3	29	-70	1	-1.2	2.408	2.296	0.112	2.409	2.087	0.322	2.375	1.748	0.627	2.375	1.588	0.787	2.374	1.66	0.714	2.375	1.645	0.73
7803	15	4	29	-68	1	-1.095	2.427	2.304	0.123	2.412	2.272	0.14	2.384	2.248	0.136	2.376	2.039	0.337	2.375	2.089	0.286	2.375	1.951	0.424
7804	15	5	29	-66	1	-0.8622	2.415	2.376	0.039	2.421	2.362	0.059	2.393	2.374	0.019	2.378	2.374	0.004	2.375	2.375	0	2.375	2.366	0.009
7805	15	6	29	-64	1	-0.6051	2.404	2.375	0.029	2.412	2.375	0.037	2.392	2.382	0.01	2.389	2.383	0.006	2.384	2.387	-0.003	2.39	2.378	0.012
7806	15	7	29	-62	1	-0.3976	2.388	2.385	0.003	2.403	2.391	0.012	2.407	2.42	-0.013	2.411	2.395	0.016	2.399	2.419	-0.02	2.403	2.445	-0.042
7807	15	8	29	-60	1	-0.1184	2.394	2.639	-0.245	2.404	2.975	-0.571	2.413	2.806	-0.393	2.43	2.935	-0.505	2.401	2.901	-0.5	2.432	2.829	-0.397
7808	15	9	29	-58	1	0.4577	2.42	3.491	-1.071	2.431	3.242	-0.811	2.449	3.342	-0.893	2.467	3.359	-0.892	2.52	3.366	-0.846	2.733	3.396	-0.663
7809	15	10	29	-56	1	0.9291	2.431	3.98	-1.549	2.444	3.541	-1.097	2.471	3.853	-1.382	2.513	3.737	-1.224	2.782	3.851	-1.069	3.109	3.865	-0.756
7810	15	11	29	-54	1	1.319	2.473	4.273	-1.8	2.475	4.493	-2.018	2.48	4.298	-1.818	2.697	4.269	-1.572	3.094	4.306	-1.212	3.454	4.321	-0.867
7811	15	12	29	-52	1	2.278	2.517	5.234	-2.717	2.535	5.069	-2.534	2.999	5.176	-2.177	3.662	5.204	-1.542	4.017	5.175	-1.158	4.226	5.224	-0.998
7812	15	13	29	-50	1	3.827	2.693	6.615	-3.922	3.124	6.695	-3.571	4.926	6.74	-1.814	5.385	6.73	-1.345	5.848	6.791	-0.943	6.042	6.778	-0.736
7813	15	14	29	-48	1	6.065	5.027	9.268	-4.241	6.123	9.247	-3.124	7.822	9.122	-1.3	8.017	9.053	-1.036	8.413	9.077	-0.664	8.41	9.094	-0.684
7814	15	15	29	-46	1	8.065	9.162	10.87	-1.708	10.47	10.78	-0.31	10.89	10.87	0.02	10.66	10.86	-0.2	10.75	10.93	-0.18	10.6	11	-0.4
7815	15	16	29	-44	1	10.29	11.51	12.85	-1.34	13.07	13.3	-0.23	13.18	13.34	-0.16	13.19	13.29	-0.1	13.16	13.26	-0.1	13.07	13.25	-0.18
7816	15	17	29	-42	1	13.58	17.96	16.76	1.2	16.33	16.77	-0.44	16.14	16.65	-0.51	16.73	16.64	0.09	16.64	16.54	0.1	16.61	16.55	0.06
7817	15	18	29	-40	1	16.74	21.67	19.74	1.93	21.31	19.71	1.6	20.69	19.69	1	20.34	19.52	0.82	20.28	19.6	0.68	20.14	19.57	0.57
7818	15	19	29	-38	1	18.81	23.14	22.03	1.11	22.65	21.81	0.84	22.14	21.76	0.38	21.94	21.66	0.28	22.07	21.63	0.44	21.9	21.64	0.26
7819	15	20	29	-36	1	20.19	24.47	22.93	1.54	23.83	23.18	0.65	23.24	23.21	0.03	23.32	23.07	0.25	23.22	23.08	0.14	23.08	23.07	0.01
7820	15	21	29	-34	1	21.16	26.36	23.75	2.61	25.9	23.97	1.93	25.19	23.94	1.25	25.08	23.93	1.15	24.93	23.85	1.08	24.81	23.83	0.98
7821	15	22	29	-32	1	21.42	26.8	24.43	2.37	26.5	24.42	2.08	25.77	24.38	1.39	25.51	24.39	1.12	25.42	24.3	1.12	25.36	24.35	1.01
7822	15	23	29	-30.1	0	-9	-9	-9	-999	-9	-9	-999	-9	-9	-999	-9	-9	-999	-9	-9	-999	-9	-9	-999
7823	15	24	29	-28.1	0	-9	-9	-9	-999	-9	-9	-999	-9	-9	-999	-9	-9	-999	-9	-9	-999	-9	-9	-999
7824	15	25	29	-26.1	0	-9	-9	-9	-999	-9	-9	-999	-9	-9	-999	-9	-9	-999	-9	-9	-999	-9	-9	-999
7825	15	26	29	-24.1	0	-9	-9	-9	-999	-9	-9	-999	-9	-9	-999	-9	-9	-999	-9	-9	-999	-9	-9	-999
7826	15	27	29	-22.1	0	-9	-9	-9	-999	-9	-9	-999	-9	-9	-999	-9	-9	-999	-9	-9	-999	-9	-9	-999
7827	15	28	29	-20.1	0	-9	-9	-9	-999	-9	-9	-999	-9	-9	-999	-9	-9	-999	-9	-9	-999	-9	-9	-999
7828	15	29	29	-18.1	0	-9	-9	-9	-999	-9	-9	-999	-9	-9	-999	-9	-9	-999	-9	-9	-999	-9	-9	-999
7829	15	30	29	-16.1	0	-9	-9	-9	-999	-9	-9	-999	-9	-9	-999	-9	-9	-999	-9	-9	-999	-9	-9	-999
7830	15	31	29	-14.1	0	-9	-9	-9	-999	-9	-9	-999	-9	-9	-999	-9	-9	-999	-9	-9	-999	-9	-9	-999
7831	15	32	29	-12.1	0	-9	-9	-9	-999	-9	-9	-999	-9	-9	-999	-9	-9	-999	-9	-9	-999	-9	-9	-999
7832	15	33	29	-10.1	0	-9	-9	-9	-999	-9	-9	-999	-9	-9	-999	-9	-9	-999	-9	-9	-999	-9	-9	-999
7833	15	34	29	-8.1	0	-9	-9	-9	-999	-9	-9	-999	-9	-9	-999	-9	-9	-999	-9	-9	-999	-9	-9	-999
7834	15	35	29	-6	0	-9	-9	-9	-999	-9	-9	-999	-9	-9	-999	-9	-9	-999	-9	-9	-999	-9	-9	-999
7835	15	36	29	-4	0	-9	-9	-9	-999	-9	-9	-999	-9	-9	-999	-9	-9	-999	-9	-9	-999	-9	-9	-999
7836	15	37	29	-2	0	-9	-9	-9	-999	-9	-9	-999	-9	-9	-999	-9	-9	-999	-9	-9	-999	-9	-9	-999
7837	15	38	29	-0.1	0	-9	-9	-9	-999	-9	-9	-999	-9	-9	-999	-9	-9	-999	-9	-9	-999	-9	-9	-999
7838	15	39	29	1.9	0	-9	-9	-9	-999	-9	-9	-999	-9	-9	-999	-9	-9	-999	-9	-9	-999	-9	-9	-999
7839	15	40	29	4	0	-9	-9	-9	-999	-9	-9	-999	-9	-9	-999	-9	-9	-999	-9	-9	-999	-9	-9	-999
7840	15	41	29	6	0	-9	-9	-9	-999	-9	-9	-999	-9	-9	-999	-9	-9	-999	-9	-9	-999	-9	-9	-999
7841	15	42	29	8	0	-9	-9	-9	-999	-9	-9	-999	-9	-9	-999	-9	-9	-999	-9	-9	-999	-9	-9	-999
7842	15	43	29	9.9	0	-9	-9	-9	-999	-9	-9	-999	-9	-9	-999	-9	-9	-999	-9	-9	-999	-9	-9	-999
7843	15	44	29	11.9	0	-9	-9	-9	-999	-9	-9	-999	-9	-9	-999	-9	-9	-999	-9	-9	-999	-9	-9	-999
7844	15	45	29	13.9	0	-9	-9	-9	-999	-9	-9	-999	-9	-9	-999	-9	-9	-999	-9	-9	-999	-9	-9	-999
7845	15	46	29	15.9	0	-9	-9	-9	-999	-9	-9	-999	-9	-9	-999	-9	-9	-999	-9	-9	-999	-9	-9	-999
7846	15	47	29	17.9	0	-9	-9	-9	-999	-9	-9	-999	-9	-9	-999	-9	-9	-999	-9	-9	-999	-9	-9	-999
7847	15	48	29	19.9	0	-9	-9	-9	-999	-9	-9	-999	-9	-9	-999	-9	-9	-999	-9	-9	-999	-9	-9	-999
7848	15	49	29	21.9	0	-9	-9	-9	-999	-9	-9	-999	-9	-9	-999	-9	-9	-999	-9	-9	-999	-9	-9	-999
7849	15	50	29	23.9	0	-9	-9	-9	-999	-9	-9	-999	-9	-9	-999	-9	-9	-999	-9	-9	-999	-9	-9	-999
7850	15	51	29	25.9	0	-9	-9	-9	-999	-9	-9	-999	-9	-9	-999	-9	-9	-999	-9	-9	-999	-9	-9	-999
7851	15	52	29	27.9	0	-9	-9	-9	-999	-9	-9	-999	-9	-9	-999	-9	-9	-999	-9	-9	-999	-9	-9	-999
7852	15	53	29	29.9	1	21.12	24.31	24.34	-0.03	24.07	24.27	-0.2	23.34	23.47	-0.13	22.62	23.27	-0.65	22.42	22.07	0.35	21.13	22.6	-1.47
7853	15	54	29	31.9	1	20.42	22.61	23.81	-1.2	22.74	23.6	-0.86	22.65	23.06	-0.41	22.12	22.85	-0.73	21.84	22.01	-0.17	21.03	22.33	-1.3
7854	15	55	29	34	1	18.76	22.6	21.96	0.64	22.61	21.95	0.66	22.27	22.11	0.16	21.71	22.08	-0.37	21.47	21.61	-0.14	20.92	21.59	-0.67
7855	15	56	29	36	1	18.09	22.64	21.83	0.81	22.62	21.71	0.91	22.22	21.43	0.79	21.8	21.37	0.43	21.5	21.1	0.4	20.96	21.01	-0.05
7856	15	57	29	38	0	-9	-9	-9	-999	-9	-9	-999	-9	-9	-999	-9	-9	-999	-9	-9	-999	-9	-9	-999
7857	15	58	29	40	0	-9	-9	-9	-999	-9	-9	-999	-9	-9	-999	-9	-9	-999	-9	-9	-999	-9	-9	-999
7858	15	59	29	42	0	-9	-9	-9	-999	-9	-9	-999	-9	-9	-999	-9	-9	-999	-9	-9	-999	-9	-9	-999
7859	15	60	29	44	0	-9	-9	-9	-999	-9	-9	-999	-9	-9	-999	-9	-9	-999	-9	-9	-999	-9	-9	-999
7860	15	61	29	46	0	-9	-9	-9	-999	-9	-9	-999	-9	-9	-999	-9	-9	-999	-9	-9	-999	-9	-9	-999
7861	15	62	29	48	0	-9	-9	-9	-999	-9	-9	-999	-9	-9	-999	-9	-9	-999	-9	-9	-999	-9	-9	-999
7862	15	63	29	50	0	-9	-9	-9	-999	-9	-9	-999	-9	-9	-999	-9	-9	-999	-9	-9	-999	-9	-9	-999
7863	15	64	29	52	0	-9	-9	-9	-999	-9	-9	-999	-9	-9	-999	-9	-9	-999	-9	-9	-999	-9	-9	-999
7864	15	65	29	54	0	-9	-9	-9	-999	-9	-9	-999	-9	-9	-999	-9	-9	-999	-9	-9	-999	-9	-9	-999
7865	15	66	29	56	0	-9	-9	-9	-999	-9	-9	-999	-9	-9	-999	-9	-9	-999	-9	-9	-999	-9	-9	-999
7866	15	67	29	58	0	-9	-9	-9	-999	-9	-9	-999	-9	-9	-999	-9	-9	-999	-9	-9	-999	-9	-9	-999
7867	15	68	29	60	1	3.318	6.989	6.729	0.26	6.925	6.756	0.169	7.486	7.494	-0.008	7.298	7.101	0.197	7.597	7.888	-0.291	7.582	7.711	-0.129
7868	15	69	29	62	0	-9	-9	-9	-999	-9	-9	-999	-9	-9	-999	-9	-9	-999	-9	-9	-999	-9	-9	-999
7869	15	70	29	64	0	-9	-9	-9	-999	-9	-9	-999	-9	-9	-999	-9	-9	-999	-9	-9	-999	-9	-9	-999
7870	15	71	29	66	0	-9	-9	-9	-999	-9	-9	-999	-9	-9	-999	-9	-9	-999	-9	-9	-999	-9	-9	-999
7871	15	72	29	68	0	-9	-9	-9	-999	-9	-9	-999	-9	-9	-999	-9	-9	-999	-9	-9	-999	-9	-9	-999
7872	15	73	29	70	1	5.895	9.754	8.318	1.436	8.703	8.452	0.251	8.703	8.526	0.177	8.689	8.468	0.221	8.785	8.443	0.342	8.645	8.324	0.321
7873	15	74	29	72	1	5.792	10.09	8.177	1.913	9.243	8.504	0.739	9.044	8.713	0.331	8.856	8.71	0.146	8.956	8.607	0.349	8.699	8.494	0.205
7874	15	75	29	74	1	4.078	9.145	7.198	1.947	7.885	6.954	0.931	7.516	6.615	0.901	7.309	6.784	0.525	7.369	6.826	0.543	7.363	7.141	0.222
7875	16	1	31	-74	0	-9	-9	-9	-999	-9	-9	-999	-9	-9	-999	-9	-9	-999	-9	-9	-999	-9	-9	-999
7876	16	2	31	-72	0	-9	-9	-9	-999	-9	-9	-999	-9	-9	-999	-9	-9	-999	-9	-9	-999	-9	-9	-999
7877	16	3	31	-70	1	-1.213	2.415	2.269	0.146	2.416	2.015	0.401	2.373	1.687	0.686	2.375	1.577	0.798	2.368	1.613	0.755	2.37	1.59	0.78
7878	16	4	31	-68	1	-1.129	2.416	2.351	0.065	2.412	2.261	0.151	2.39	2.192	0.198	2.375	1.84	0.535	2.373	1.948	0.425	2.374	1.808	0.566
7879	16	5	31	-66	1	-0.916	2.425	2.374	0.051	2.419	2.357	0.062	2.395	2.366	0.029	2.38	2.365	0.015	2.375	2.363	0.012	2.375	2.359	0.016
7880	16	6	31	-64	1	-0.6349	2.418	2.375	0.043	2.41	2.383	0.027	2.392	2.377	0.015	2.397	2.375	0.022	2.383	2.385	-0.002	2.383	2.378	0.005
7881	16	7	31	-62	1	-0.4122	2.399	2.381	0.018	2.414	2.432	-0.018	2.406	2.43	-0.024	2.426	2.399	0.027	2.405	2.448	-0.043	2.406	2.434	-0.028
7882	16	8	31	-60	1	-0.09106	2.411	2.642	-0.231	2.401	2.982	-0.581	2.428	2.869	-0.441	2.447	3.022	-0.575	2.419	2.927	-0.508	2.456	2.865	-0.409
7883	16	9	31	-58	1	0.5771	2.44	3.571	-1.131	2.451	3.285	-0.834	2.475	3.454	-0.979	2.497	3.508	-1.011	2.657	3.51	-0.853	2.927	3.496	-0.569
7884	16	10	31	-56	1	1.065	2.452	4.071	-1.619	2.488	3.815	-1.327	2.485	4.083	-1.598	2.643	3.924	-1.281	3.005	4.05	-1.045	3.348	4.068	-0.72
7885	16	11	31	-54	1	1.653	2.484	4.494	-2.01	2.506	4.812	-2.306	2.552	4.608	-2.056	2.923	4.62	-1.697	3.454	4.593	-1.139	3.753	4.642	-0.889
7886	16	12	31	-52	1	2.596	2.534	5.717	-3.183	2.567	5.393	-2.826	3.279	5.472	-2.193	3.958	5.502	-1.544	4.324	5.475	-1.151	4.522	5.527	-1.005
7887	16	13	31	-50	1	4.218	2.738	6.676	-3.938	3.176	6.769	-3.593	5.167	6.766	-1.599	5.739	6.903	-1.164	6.185	6.966	-0.781	6.282	7.056	-0.774
7888	16	14	31	-48	1	6.956	4.489	9.508	-5.019	5.886	9.505	-3.619	8.006	9.764	-1.758	8.277	9.859	-1.582	8.723	9.744	-1.021	8.797	9.718	-0.921
7889	16	15	31	-46	1	8.286	9.2	11.08	-1.88	10.61	10.9	-0.29	11	10.95	0.05	10.94	11.01	-0.07	11.02	11.07	-0.05	10.9	11.16	-0.26
7890	16	16	31	-44	1	10.44	11.72	12.83	-1.11	13.02	13.26	-0.24	13.16	13.31	-0.15	13.17	13.2	-0.03	13.11	13.33	-0.22	13.13	13.35	-0.22
7891	16	17	31	-42	1	13.43	17.69	16.76	0.93	16.02	16.76	-0.74	16.02	16.49	-0.47	16.77	16.53	0.24	16.47	16.43	0.04	16.5	16.45	0.05
7892	16	18	31	-40	1	16.52	21.62	19.65	1.97	21.08	19.52	1.56	20.45	19.49	0.96	20.03	19.39	0.64	20.03	19.38	0.65	19.94	19.46	0.48
7893	16	19	31	-38	1	18.69	22.51	21.97	0.54	22.24	21.82	0.42	21.84	21.69	0.15	21.57	21.55	0.02	21.75	21.55	0.2	21.59	21.51	0.08
7894	16	20	31	-36	1	19.87	23.57	22.76	0.81	23.23	22.84	0.39	22.75	22.85	-0.1	22.74	22.8	-0.06	22.82	22.79	0.03	22.67	22.8	-0.13
7895	16	21	31	-34	1	20.84	25.11	23.84	1.27	24.58	23.91	0.67	23.92	23.89	0.03	24.02	23.82	0.2	23.83	23.8	0.03	23.78	23.76	0.02
7896	16	22	31	-32	1	22.06	26.93	24.92	2.01	26.71	24.78	1.93	26.03	24.84	1.19	25.72	24.84	0.88	25.65	24.78	0.87	25.66	24.79	0.87
7897	16	23	31	-30.1	1	22.47	27.3	25.17	2.13	27.07	25.24	1.83	26.48	25.32	1.16	26.09	25.29	0.8	26.02	25.26	0.76	26.08	25.35	0.73
7898	16	24	31	-28.1	0	-9	-9	-9	-999	-9	-9	-999	-9	-9	-999	-9	-9	-999	-9	-9	-999	-9	-9	-999
7899	16	25	31	-26.1	0	-9	-9	-9	-999	-9	-9	-999	-9	-9	-999	-9	-9	-999	-9	-9	-999	-9	-9	-999
7900	16	26	31	-24.1	0	-9	-9	-9	-999	-9	-9	-999	-9	-9	-999	-9	-9	-999	-9	-9	-999	-9	-9	-999
7901	16	27	31	-22.1	0	-9	-9	-9	-999	-9	-9	-999	-9	-9	-999	-9	-9	-999	-9	-9	-999	-9	-9	-999
7902	16	28	31	-20.1	0	-9	-9	-9	-999	-9	-9	-999	-9	-9	-999	-9	-9	-999	-9	-9	-999	-9	-9	-999
7903	16	29	31	-18.1	0	-9	-9	-9	-999	-9	-9	-999	-9	-9	-999	-9	-9	-999	-9	-9	-999	-9	-9	-999
7904	16	30	31	-16.1	0	-9	-9	-9	-999	-9	-9	-999	-9	-9	-999	-9	-9	-999	-9	-9	-999	-9	-9	-999
7905	16	31	31	-14.1	0	-9	-9	-9	-999	-9	-9	-999	-9	-9	-999	-9	-9	-999	-9	-9	-999	-9	-9	-999
7906	16	32	31	-12.1	0	-9	-9	-9	-999	-9	-9	-999	-9	-9	-999	-9	-9	-999	-9	-9	-999	-9	-9	-999
7907	16	33	31	-10.1	0	-9	-9	-9	-999	-9	-9	-999	-9	-9	-999	-9	-9	-999	-9	-9	-999	-9	-9	-999
7908	16	34	31	-8.1	0	-9	-9	-9	-999	-9	-9	-999	-9	-9	-999	-9	-9	-999	-9	-9	-999	-9	-9	-999
7909	16	35	31	-6	0	-9	-9	-9	-999	-9	-9	-999	-9	-9	-999	-9	-9	-999	-9	-9	-999	-9	-9	-999
7910	16	36	31	-4	0	-9	-9	-9	-999	-9	-9	-999	-9	-9	-999	-9	-9	-999	-9	-9	-999	-9	-9	-999
7911	16	37	31	-2	0	-9	-9	-9	-999	-9	-9	-999	-9	-9	-999	-9	-9	-999	-9	-9	-999	-9	-9	-999
7912	16	38	31	-0.1	0	-9	-9	-9	-999	-9	-9	-999	-9	-9	-999	-9	-9	-999	-9	-9	-999	-9	-9	-999
7913	16	39	31	1.9	0	-9	-9	-9	-999	-9	-9	-999	-9	-9	-999	-9	-9	-999	-9	-9	-999	-9	-9	-999
7914	16	40	31	4	0	-9	-9	-9	-999	-9	-9	-999	-9	-9	-999	-9	-9	-999	-9	-9	-999	-9	-9	-999
7915	16	41	31	6	0	-9	-9	-9	-999	-9	-9	-999	-9	-9	-999	-9	-9	-999	-9	-9	-999	-9	-9	-999
7916	16	42	31	8	0	-9	-9	-9	-999	-9	-9	-999	-9	-9	-999	-9	-9	-999	-9	-9	-999	-9	-9	-999
7917	16	43	31	9.9	0	-9	-9	-9	-999	-9	-9	-999	-9	-9	-999	-9	-9	-999	-9	-9	-999	-9	-9	-999
7918	16	44	31	11.9	0	-9	-9	-9	-999	-9	-9	-999	-9	-9	-999	-9	-9	-999	-9	-9	-999	-9	-9	-999
7919	16	45	31	13.9	0	-9	-9	-9	-999	-9	-9	-999	-9	-9	-999	-9	-9	-999	-9	-9	-999	-9	-9	-999
7920	16	46	31	15.9	0	-9	-9	-9	-999	-9	-9	-999	-9	-9	-999	-9	-9	-999	-9	-9	-999	-9	-9	-999
7921	16	47	31	17.9	0	-9	-9	-9	-999	-9	-9	-999	-9	-9	-999	-9	-9	-999	-9	-9	-999	-9	-9	-999
7922	16	48	31	19.9	0	-9	-9	-9	-999	-9	-9	-999	-9	-9	-999	-9	-9	-999	-9	-9	-999	-9	-9	-999
7923	16	49	31	21.9	0	-9	-9	-9	-999	-9	-9	-999	-9	-9	-999	-9	-9	-999	-9	-9	-999	-9	-9	-999
7924	16	50	31	23.9	0	-9	-9	-9	-999	-9	-9	-999	-9	-9	-999	-9	-9	-999	-9	-9	-999	-9	-9	-999
7925	16	51	31	25.9	0	-9	-9	-9	-999	-9	-9	-999	-9	-9	-999	-9	-9	-999	-9	-9	-999	-9	-9	-999
7926	16	52	31	27.9	0	-9	-9	-9	-999	-9	-9	-999	-9	-9	-999	-9	-9	-999	-9	-9	-999	-9	-9	-999
7927	16	53	31	29.9	0	-9	-9	-9	-999	-9	-9	-999	-9	-9	-999	-9	-9	-999	-9	-9	-999	-9	-9	-999
7928	16	54	31	31.9	1	20.61	22.69	23.76	-1.07	22.9	23.69	-0.79	22.74	23.22	-0.48	22.29	23.02	-0.73	22.02	22.05	-0.03	21.1	22.47	-1.37
7929	16	55	31	34	1	19.18	22.62	22.35	0.27	22.65	22.34	0.31	22.39	22.44	-0.05	21.94	22.37	-0.43	21.68	21.87	-0.19	21.02	21.98	-0.96
7930	16	56	31	36	1	18.62	22.67	21.91	0.76	22.68	21.88	0.8	22.45	21.86	0.59	22.15	21.9	0.25	21.82	21.59	0.23	21.04	21.57	-0.53
7931	16	57	31	38	0	-9	-9	-9	-999	-9	-9	-999	-9	-9	-999	-9	-9	-999	-9	-9	-999	-9	-9	-999
7932	16	58	31	40	0	-9	-9	-9	-999	-9	-9	-999	-9	-9	-999	-9	-9	-999	-9	-9	-999	-9	-9	-999
7933	16	59	31	42	0	-9	-9	-9	-999	-9	-9	-999	-9	-9	-999	-9	-9	-999	-9	-9	-999	-9	-9	-999
7934	16	60	31	44	0	-9	-9	-9	-999	-9	-9	-999	-9	-9	-999	-9	-9	-999	-9	-9	-999	-9	-9	-999
7935	16	61	31	46	0	-9	-9	-9	-999	-9	-9	-999	-9	-9	-999	-9	-9	-999	-9	-9	-999	-9	-9	-999
7936	16	62	31	48	0	-9	-9	-9	-999	-9	-9	-999	-9	-9	-999	-9	-9	-999	-9	-9	-999	-9	-9	-999
7937	16	63	31	50	0	-9	-9	-9	-999	-9	-9	-999	-9	-9	-999	-9	-9	-999	-9	-9	-999	-9	-9	-999
7938	16	64	31	52	0	-9	-9	-9	-999	-9	-9	-999	-9	-9	-999	-9	-9	-999	-9	-9	-999	-9	-9	-999
7939	16	65	31	54	0	-9	-9	-9	-999	-9	-9	-999	-9	-9	-999	-9	-9	-999	-9	-9	-999	-9	-9	-999
7940	16	66	31	56	0	-9	-9	-9	-999	-9	-9	-999	-9	-9	-999	-9	-9	-999	-9	-9	-999	-9	-9	-999
7941	16	67	31	58	0	-9	-9	-9	-999	-9	-9	-999	-9	-9	-999	-9	-9	-999	-9	-9	-999	-9	-9	-999
7942	16	68	31	60	0	-9	-9	-9	-999	-9	-9	-999	-9	-9	-999	-9	-9	-999	-9	-9	-999	-9	-9	-999
7943	16	69	31	62	0	-9	-9	-9	-999	-9	-9	-999	-9	-9	-999	-9	-9	-999	-9	-9	-999	-9	-9	-999
7944	16	70	31	64	0	-9	-9	-9	-999	-9	-9	-999	-9	-9	-999	-9	-9	-999	-9	-9	-999	-9	-9	-999
7945	16	71	31	66	0	-9	-9	-9	-999	-9	-9	-999	-9	-9	-999	-9	-9	-999	-9	-9	-999	-9	-9	-999
7946	16	72	31	68	0	-9	-9	-9	-999	-9	-9	-999	-9	-9	-999	-9	-9	-999	-9	-9	-999	-9	-9	-999
7947	16	73	31	70	1	5.5	9.701	8.211	1.49	8.576	8.438	0.138	8.659	8.507	0.152	8.641	8.431	0.21	8.708	8.334	0.374	8.577	8.232	0.345
7948	16	74	31	72	1	5.488	9.922	7.855	2.067	8.837	8.396	0.441	8.754	8.501	0.253	8.64	8.555	0.085	8.78	8.316	0.464	8.519	8.24	0.279
7949	16	75	31	74	1	4.248	7.875	7.242	0.633	7.307	6.856	0.451	6.91	6.609	0.301	6.635	6.797	-0.162	6.854	6.849	0.005	6.876	7.099	-0.223
7950	17	1	33	-74	0	-9	-9	-9	-999	-9	-9	-999	-9	-9	-999	-9	-9	-999	-9	-9	-999	-9	-9	-999
7951	17	2	33	-72	0	-9	-9	-9	-999	-9	-9	-999	-9	-9	-999	-9	-9	-999	-9	-9	-999	-9	-9	-999
7952	17	3	33	-70	1	-1.31	2.42	2.241	0.179	2.431	2.021	0.41	2.374	1.669	0.705	2.375	1.554	0.821	2.351	1.578	0.773	2.36	1.572	0.788
7953	17	4	33	-68	1	-1.173	2.441	2.332	0.109	2.418	2.246	0.172	2.399	2.168	0.231	2.377	1.745	0.632	2.373	1.856	0.517	2.374	1.728	0.646
7954	17	5	33	-66	1	-1.013	2.429	2.374	0.055	2.42	2.325	0.095	2.401	2.365	0.036	2.379	2.347	0.032	2.375	2.363	0.012	2.375	2.343	0.032
7955	17	6	33	-64	1	-0.677	2.419	2.376	0.043	2.426	2.395	0.031	2.404	2.375	0.029	2.388	2.375	0.013	2.379	2.385	-0.006	2.378	2.38	-0.002
7956	17	7	33	-62	1	-0.4404	2.402	2.41	-0.008	2.432	2.457	-0.025	2.416	2.448	-0.032	2.433	2.432	0.001	2.403	2.448	-0.045	2.404	2.444	-0.04
7957	17	8	33	-60	1	-0.03449	2.415	2.652	-0.237	2.433	2.994	-0.561	2.445	2.901	-0.456	2.456	3.068	-0.612	2.44	3	-0.56	2.521	2.933	-0.412
7958	17	9	33	-58	1	0.6704	2.446	3.721	-1.275	2.475	3.354	-0.879	2.49	3.572	-1.082	2.529	3.616	-1.087	2.82	3.651	-0.831	3.104	3.573	-0.469
7959	17	10	33	-56	1	1.252	2.488	4.126	-1.638	2.513	4.149	-1.636	2.522	4.262	-1.74	2.826	4.101	-1.275	3.3	4.18	-0.88	3.592	4.249	-0.657
7960	17	11	33	-54	1	1.883	2.513	4.881	-2.368	2.531	4.983	-2.452	2.669	4.921	-2.252	3.32	5.024	-1.704	3.762	4.933	-1.171	3.986	4.989	-1.003
7961	17	12	33	-52	1	2.66	2.559	6.081	-3.522	2.576	5.877	-3.301	3.552	5.688	-2.136	4.232	5.771	-1.539	4.529	5.772	-1.243	4.744	5.724	-0.98
7962	17	13	33	-50	1	3.727	2.606	6.713	-4.107	2.953	6.764	-3.811	4.972	6.699	-1.727	5.506	6.794	-1.288	5.886	6.786	-0.9	6.028	6.756	-0.728
7963	17	14	33	-48	1	6.004	3.238	8.571	-5.333	4.435	9.126	-4.691	6.861	8.921	-2.06	7.24	8.833	-1.593	7.669	8.897	-1.228	7.624	8.967	-1.343
7964	17	15	33	-46	1	7.707	7.63	10.92	-3.29	9.381	10.82	-1.439	10.16	10.73	-0.57	10.25	10.78	-0.53	10.37	10.73	-0.36	10.39	10.68	-0.29
7965	17	16	33	-44	1	9.776	10.88	12.55	-1.67	12.51	12.67	-0.16	12.67	12.69	-0.02	12.53	12.75	-0.22	12.58	12.82	-0.24	12.5	12.7	-0.2
7966	17	17	33	-42	1	13.44	17.68	16.75	0.93	16.02	16.78	-0.76	16.03	16.39	-0.36	16.67	16.37	0.3	16.42	16.33	0.09	16.4	16.35	0.05
7967	17	18	33	-40	1	16.29	21.54	19.65	1.89	21.09	19.38	1.71	20.51	19.17	1.34	19.98	19.21	0.77	20.04	19.2	0.84	19.92	19.2	0.72
7968	17	19	33	-38	1	18.25	22.2	21.7	0.5	22.01	21.53	0.48	21.67	21.44	0.23	21.23	21.26	-0.03	21.41	21.16	0.25	21.35	21.17	0.18
7969	17	20	33	-36	1	19.41	22.63	22.45	0.18	22.57	22.42	0.15	22.35	22.44	-0.09	22.35	22.35	0	22.38	22.35	0.03	22.25	22.4	-0.15
7970	17	21	33	-34	1	20.37	24.22	23.42	0.8	23.87	23.36	0.51	23.44	23.41	0.03	23.43	23.4	0.03	23.35	23.45	-0.1	23.31	23.37	-0.06
7971	17	22	33	-32	1	21.71	26.17	24.86	1.31	25.62	24.76	0.86	25.02	24.72	0.3	25.04	24.68	0.36	24.87	24.61	0.26	24.81	24.64	0.17
7972	17	23	33	-30.1	1	22.82	27.42	25.28	2.14	27.17	25.67	1.5	26.67	25.64	1.03	26.3	25.72	0.58	26.24	25.64	0.6	26.3	25.58	0.72
7973	17	24	33	-28.1	1	23.46	27.72	26.6	1.12	27.44	26.41	1.03	26.99	26.51	0.48	26.67	26.39	0.28	26.61	26.29	0.32	26.61	26.26	0.35
7974	17	25	33	-26.1	1	23.85	28.07	26.88	1.19	27.76	26.85	0.91	27.25	26.86	0.39	27	26.75	0.25	26.94	26.7	0.24	26.9	26.71	0.19
7975	17	26	33	-24.1	0	-9	-9	-9	-999	-9	-9	-999	-9	-9	-999	-9	-9	-999	-9	-9	-999	-9	-9	-999
7976	17	27	33	-22.1	0	-9	-9	-9	-999	-9	-9	-999	-9	-9	-999	-9	-9	-999	-9	-9	-999	-9	-9	-999
7977	17	28	33	-20.1	0	-9	-9	-9	-999	-9	-9	-999	-9	-9	-999	-9	-9	-999	-9	-9	-999	-9	-9	-999
7978	17	29	33	-18.1	0	-9	-9	-9	-999	-9	-9	-999	-9	-9	-999	-9	-9	-999	-9	-9	-999	-9	-9	-999
7979	17	30	33	-16.1	0	-9	-9	-9	-999	-9	-9	-999	-9	-9	-999	-9	-9	-999	-9	-9	-999	-9	-9	-999
7980	17	31	33	-14.1	0	-9	-9	-9	-999	-9	-9	-999	-9	-9	-999	-9	-9	-999	-9	-9	-999	-9	-9	-999
7981	17	32	33	-12.1	0	-9	-9	-9	-999	-9	-9	-999	-9	-9	-999	-9	-9	-999	-9	-9	-999	-9	-9	-999
7982	17	33	33	-10.1	0	-9	-9	-9	-999	-9	-9	-999	-9	-9	-999	-9	-9	-999	-9	-9	-999	-9	-9	-999
7983	17	34	33	-8.1	0	-9	-9	-9	-999	-9	-9	-999	-9	-9	-999	-9	-9	-999	-9	-9	-999	-9	-9	-999
7984	17	35	33	-6	0	-9	-9	-9	-999	-9	-9	-999	-9	-9	-999	-9	-9	-999	-9	-9	-999	-9	-9	-999
7985	17	36	33	-4	0	-9	-9	-9	-999	-9	-9	-999	-9	-9	-999	-9	-9	-999	-9	-9	-999	-9	-9	-999
7986	17	37	33	-2	0	-9	-9	-9	-999	-9	-9	-999	-9	-9	-999	-9	-9	-999	-9	-9	-999	-9	-9	-999
7987	17	38	33	-0.1	0	-9	-9	-9	-999	-9	-9	-999	-9	-9	-999	-9	-9	-999	-9	-9	-999	-9	-9	-999
7988	17	39	33	1.9	0	-9	-9	-9	-999	-9	-9	-999	-9	-9	-999	-9	-9	-999	-9	-9	-999	-9	-9	-999
7989	17	40	33	4	0	-9	-9	-9	-999	-9	-9	-999	-9	-9	-999	-9	-9	-999	-9	-9	-999	-9	-9	-999
7990	17	41	33	6	0	-9	-9	-9	-999	-9	-9	-999	-9	-9	-999	-9	-9	-999	-9	-9	-999	-9	-9	-999
7991	17	42	33	8	0	-9	-9	-9	-999	-9	-9	-999	-9	-9	-999	-9	-9	-999	-9	-9	-999	-9	-9	-999
7992	17	43	33	9.9	0	-9	-9	-9	-999	-9	-9	-999	-9	-9	-999	-9	-9	-999	-9	-9	-999	-9	-9	-999
7993	17	44	33	11.9	0	-9	-9	-9	-999	-9	-9	-999	-9	-9	-999	-9	-9	-999	-9	-9	-999	-9	-9	-999
7994	17	45	33	13.9	0	-9	-9	-9	-999	-9	-9	-999	-9	-9	-999	-9	-9	-999	-9	-9	-999	-9	-9	-999
7995	17	46	33	15.9	0	-9	-9	-9	-999	-9	-9	-999	-9	-9	-999	-9	-9	-999	-9	-9	-999	-9	-9	-999
7996	17	47	33	17.9	0	-9	-9	-9	-999	-9	-9	-999	-9	-9	-999	-9	-9	-999	-9	-9	-999	-9	-9	-999
7997	17	48	33	19.9	0	-9	-9	-9	-999	-9	-9	-999	-9	-9	-999	-9	-9	-999	-9	-9	-999	-9	-9	-999
7998	17	49	33	21.9	0	-9	-9	-9	-999	-9	-9	-999	-9	-9	-999	-9	-9	-999	-9	-9	-999	-9	-9	-999
7999	17	50	33	23.9	0	-9	-9	-9	-999	-9	-9	-999	-9	-9	-999	-9	-9	-999	-9	-9	-999	-9	-9	-999
8000	17	51	33	25.9	1	21.45	23.98	24.26	-0.28	24.4	24.38	0.02	24.5	24.33	0.17	24.66	24.58	0.08	25.22	24.72	0.5	25.27	25.22	0.05
8001	17	52	33	27.9	1	19.71	23.53	23.46	0.07	23.46	23.22	0.24	24.34	23.57	0.77	24.36	24.35	0.01	25.17	24.36	0.81	25.17	25.17	0
8002	17	53	33	29.9	0	-9	-9	-9	-999	-9	-9	-999	-9	-9	-999	-9	-9	-999	-9	-9	-999	-9	-9	-999
8003	17	54	33	31.9	1	20.76	22.72	23.69	-0.97	23.05	23.78	-0.73	22.94	23.4	-0.46	22.52	23.23	-0.71	22.34	22.09	0.25	21.12	22.58	-1.46
8004	17	55	33	34	1	19.84	22.66	23.25	-0.59	22.71	23.17	-0.46	22.63	22.92	-0.29	22.39	22.8	-0.41	22.17	22	0.17	21.1	22.37	-1.27
8005	17	56	33	36	1	19.16	22.7	22.44	0.26	22.78	22.33	0.45	22.71	22.39	0.32	22.46	22.37	0.09	22.22	21.88	0.34	21.09	22.07	-0.98
8006	17	57	33	38	0	-9	-9	-9	-999	-9	-9	-999	-9	-9	-999	-9	-9	-999	-9	-9	-999	-9	-9	-999
8007	17	58	33	40	0	-9	-9	-9	-999	-9	-9	-999	-9	-9	-999	-9	-9	-999	-9	-9	-999	-9	-9	-999
8008	17	59	33	42	0	-9	-9	-9	-999	-9	-9	-999	-9	-9	-999	-9	-9	-999	-9	-9	-999	-9	-9	-999
8009	17	60	33	44	0	-9	-9	-9	-999	-9	-9	-999	-9	-9	-999	-9	-9	-999	-9	-9	-999	-9	-9	-999
8010	17	61	33	46	0	-9	-9	-9	-999	-9	-9	-999	-9	-9	-999	-9	-9	-999	-9	-9	-999	-9	-9	-999
8011	17	62	33	48	0	-9	-9	-9	-999	-9	-9	-999	-9	-9	-999	-9	-9	-999	-9	-9	-999	-9	-9	-999
8012	17	63	33	50	0	-9	-9	-9	-999	-9	-9	-999	-9	-9	-999	-9	-9	-999	-9	-9	-999	-9	-9	-999
8013	17	64	33	52	0	-9	-9	-9	-999	-9	-9	-999	-9	-9	-999	-9	-9	-999	-9	-9	-999	-9	-9	-999
8014	17	65	33	54	0	-9	-9	-9	-999	-9	-9	-999	-9	-9	-999	-9	-9	-999	-9	-9	-999	-9	-9	-999
8015	17	66	33	56	0	-9	-9	-9	-999	-9	-9	-999	-9	-9	-999	-9	-9	-999	-9	-9	-999	-9	-9	-999
8016	17	67	33	58	0	-9	-9	-9	-999	-9	-9	-999	-9	-9	-999	-9	-9	-999	-9	-9	-999	-9	-9	-999
8017	17	68	33	60	0	-9	-9	-9	-999	-9	-9	-999	-9	-9	-999	-9	-9	-999	-9	-9	-999	-9	-9	-999
8018	17	69	33	62	0	-9	-9	-9	-999	-9	-9	-999	-9	-9	-999	-9	-9	-999	-9	-9	-999	-9	-9	-999
8019	17	70	33	64	0	-9	-9	-9	-999	-9	-9	-999	-9	-9	-999	-9	-9	-999	-9	-9	-999	-9	-9	-999
8020	17	71	33	66	1	2.598	5.773	5.773	0	5.774	5.788	-0.014	5.811	5.8	0.011	5.839	5.855	-0.016	5.833	5.865	-0.032	5.828	5.507	0.321
8021	17	72	33	68	0	-9	-9	-9	-999	-9	-9	-999	-9	-9	-999	-9	-9	-999	-9	-9	-999	-9	-9	-999
8022	17	73	33	70	1	5.24	9.634	7.92	1.714	8.409	8.364	0.045	8.487	8.31	0.177	8.523	8.211	0.312	8.524	8.057	0.467	8.378	8.003	0.375
8023	17	74	33	72	1	5.178	9.745	7.652	2.093	8.436	8.339	0.097	8.348	8.165	0.183	8.401	8.167	0.234	8.478	7.958	0.52	8.241	7.992	0.249
8024	17	75	33	74	1	3.505	6.459	7.183	-0.724	6.588	6.559	0.029	6.186	6.58	-0.394	5.984	6.616	-0.632	6.14	6.652	-0.512	6.214	6.724	-0.51
8025	18	1	35	-74	0	-9	-9	-9	-999	-9	-9	-999	-9	-9	-999	-9	-9	-999	-9	-9	-999	-9	-9	-999
8026	18	2	35	-72	0	-9	-9	-9	-999	-9	-9	-999	-9	-9	-999	-9	-9	-999	-9	-9	-999	-9	-9	-999
8027	18	3	35	-70	1	-1.368	2.424	2.19	0.234	2.414	2.007	0.407	2.375	1.673	0.702	2.375	1.548	0.827	2.349	1.572	0.777	2.353	1.569	0.784
8028	18	4	35	-68	1	-1.178	2.457	2.328	0.129	2.414	2.259	0.155	2.404	2.089	0.315	2.377	1.689	0.688	2.375	1.73	0.645	2.375	1.667	0.708
8029	18	5	35	-66	1	-0.936	2.44	2.372	0.068	2.423	2.358	0.065	2.408	2.381	0.027	2.38	2.322	0.058	2.377	2.364	0.013	2.375	2.316	0.059
8030	18	6	35	-64	1	-0.6299	2.427	2.377	0.05	2.441	2.417	0.024	2.406	2.375	0.031	2.386	2.376	0.01	2.38	2.376	0.004	2.377	2.377	0
8031	18	7	35	-62	1	-0.4547	2.408	2.427	-0.019	2.434	2.46	-0.026	2.425	2.434	-0.009	2.433	2.452	-0.019	2.398	2.452	-0.054	2.406	2.431	-0.025
8032	18	8	35	-60	1	-0.01203	2.429	2.664	-0.235	2.44	3.043	-0.603	2.461	2.965	-0.504	2.467	3.093	-0.626	2.451	2.998	-0.547	2.561	2.97	-0.409
8033	18	9	35	-58	1	0.7334	2.472	3.817	-1.345	2.504	3.441	-0.937	2.497	3.598	-1.101	2.556	3.637	-1.081	2.872	3.743	-0.871	3.156	3.711	-0.555
8034	18	10	35	-56	1	1.585	2.527	4.246	-1.719	2.563	4.524	-1.961	2.699	4.487	-1.788	3.189	4.383	-1.194	3.684	4.424	-0.74	3.903	4.551	-0.648
8035	18	11	35	-54	1	2.326	2.563	5.266	-2.703	2.596	5.163	-2.567	3.462	5.34	-1.878	4.107	5.608	-1.501	4.4	5.376	-0.976	4.599	5.343	-0.744
8036	18	12	35	-52	1	2.998	2.594	6.293	-3.699	2.723	6.262	-3.539	4.358	5.925	-1.567	4.857	5.853	-0.996	5.17	6.017	-0.847	5.358	5.9	-0.542
8037	18	13	35	-50	1	3.736	2.661	6.762	-4.101	3.356	6.78	-3.424	5.5	6.705	-1.205	5.986	6.834	-0.848	6.285	6.801	-0.516	6.326	6.864	-0.538
8038	18	14	35	-48	1	5.018	3.2	7.874	-4.674	4.53	8.047	-3.517	6.875	8.162	-1.287	7.122	8.002	-0.88	7.393	8.052	-0.659	7.375	8.105	-0.73
8039	18	15	35	-46	1	7.573	6.831	10.9	-4.069	8.349	10.53	-2.181	9.338	10.48	-1.142	9.56	10.43	-0.87	9.93	10.42	-0.49	9.984	10.43	-0.446
8040	18	16	35	-44	1	9.254	10.66	12.47	-1.81	12.42	12.45	-0.03	12.51	12.51	0	12.33	12.44	-0.11	12.35	12.34	0.01	12.25	12.2	0.05
8041	18	17	35	-42	1	13.18	17.14	16.62	0.52	15.8	16.66	-0.86	15.83	16.37	-0.54	16.49	16.28	0.21	16.19	16.26	-0.07	16.32	16.31	0.01
8042	18	18	35	-40	1	16.57	21.4	19.69	1.71	20.94	19.46	1.48	20.44	19.5	0.94	20.05	19.51	0.54	20.13	19.46	0.67	20.04	19.44	0.6
8043	18	19	35	-38	1	18.39	21.86	21.59	0.27	21.67	21.4	0.27	21.5	21.43	0.07	21.11	21.31	-0.2	21.26	21.25	0.01	21.26	21.2	0.06
8044	18	20	35	-36	1	19.06	22.12	22.13	-0.01	22.14	22.1	0.04	22.02	22.1	-0.08	22.02	22.04	-0.02	21.95	22.08	-0.13	21.94	22.12	-0.18
8045	18	21	35	-34	1	20.02	23.51	22.87	0.64	23.3	22.94	0.36	22.98	23	-0.02	23.01	23.04	-0.03	23.07	23.02	0.05	22.95	23.04	-0.09
8046	18	22	35	-32	1	21.31	25.58	24.56	1.02	24.97	24.48	0.49	24.51	24.31	0.2	24.65	24.25	0.4	24.47	24.33	0.14	24.42	24.3	0.12
8047	18	23	35	-30.1	1	22.39	26.78	25.35	1.43	26.44	25.44	1	25.88	25.41	0.47	25.65	25.47	0.18	25.62	25.37	0.25	25.58	25.34	0.24
8048	18	24	35	-28.1	1	23.3	27.54	26.42	1.12	27.29	26.35	0.94	26.8	26.36	0.44	26.47	26.3	0.17	26.44	26.23	0.21	26.43	26.21	0.22
8049	18	25	35	-26.1	1	23.87	28.26	26.87	1.39	28.03	26.85	1.18	27.39	26.86	0.53	27.11	26.82	0.29	27.05	26.84	0.21	26.99	26.82	0.17
8050	18	26	35	-24.1	1	24.29	28.69	27.36	1.33	28.51	27.3	1.21	28	27.26	0.74	27.7	27.34	0.36	27.57	27.34	0.23	27.53	27.31	0.22
8051	18	27	35	-22.1	1	24.95	28.87	28.01	0.86	28.66	27.95	0.71	28.42	27.89	0.53	28.08	27.94	0.14	27.94	27.85	0.09	27.9	27.86	0.04
8052	18	28	35	-20.1	1	25.17	28.93	28.42	0.51	28.7	28.21	0.49	28.53	28.15	0.38	28.22	28.19	0.03	28.05	28.17	-0.12	28.03	28.13	-0.1
8053	18	29	35	-18.1	0	-9	-9	-9	-999	-9	-9	-999	-9	-9	-999	-9	-9	-999	-9	-9	-999	-9	-9	-999
8054	18	30	35	-16.1	0	-9	-9	-9	-999	-9	-9	-999	-9	-9	-999	-9	-9	-999	-9	-9	-999	-9	-9	-999
8055	18	31	35	-14.1	0	-9	-9	-9	-999	-9	-9	-999	-9	-9	-999	-9	-9	-999	-9	-9	-999	-9	-9	-999
8056	18	32	35	-12.1	0	-9	-9	-9	-999	-9	-9	-999	-9	-9	-999	-9	-9	-999	-9	-9	-999	-9	-9	-999
8057	18	33	35	-10.1	0	-9	-9	-9	-999	-9	-9	-999	-9	-9	-999	-9	-9	-999	-9	-9	-999	-9	-9	-999
8058	18	34	35	-8.1	0	-9	-9	-9	-999	-9	-9	-999	-9	-9	-999	-9	-9	-999	-9	-9	-999	-9	-9	-999
8059	18	35	35	-6	0	-9	-9	-9	-999	-9	-9	-999	-9	-9	-999	-9	-9	-999	-9	-9	-999	-9	-9	-999
8060	18	36	35	-4	0	-9	-9	-9	-999	-9	-9	-999	-9	-9	-999	-9	-9	-999	-9	-9	-999	-9	-9	-999
8061	18	37	35	-2	0	-9	-9	-9	-999	-9	-9	-999	-9	-9	-999	-9	-9	-999	-9	-9	-999	-9	-9	-999
8062	18	38	35	-0.1	0	-9	-9	-9	-999	-9	-9	-999	-9	-9	-999	-9	-9	-999	-9	-9	-999	-9	-9	-999
8063	18	39	35	1.9	0	-9	-9	-9	-999	-9	-9	-999	-9	-9	-999	-9	-9	-999	-9	-9	-999	-9	-9	-999
8064	18	40	35	4	0	-9	-9	-9	-999	-9	-9	-999	-9	-9	-999	-9	-9	-999	-9	-9	-999	-9	-9	-999
8065	18	41	35	6	0	-9	-9	-9	-999	-9	-9	-999	-9	-9	-999	-9	-9	-999	-9	-9	-999	-9	-9	-999
8066	18	42	35	8	0	-9	-9	-9	-999	-9	-9	-999	-9	-9	-999	-9	-9	-999	-9	-9	-999	-9	-9	-999
8067	18	43	35	9.9	0	-9	-9	-9	-999	-9	-9	-999	-9	-9	-999	-9	-9	-999	-9	-9	-999	-9	-9	-999
8068	18	44	35	11.9	0	-9	-9	-9	-999	-9	-9	-999	-9	-9	-999	-9	-9	-999	-9	-9	-999	-9	-9	-999
8069	18	45	35	13.9	0	-9	-9	-9	-999	-9	-9	-999	-9	-9	-999	-9	-9	-999	-9	-9	-999	-9	-9	-999
8070	18	46	35	15.9	0	-9	-9	-9	-999	-9	-9	-999	-9	-9	-999	-9	-9	-999	-9	-9	-999	-9	-9	-999
8071	18	47	35	17.9	0	-9	-9	-9	-999	-9	-9	-999	-9	-9	-999	-9	-9	-999	-9	-9	-999	-9	-9	-999
8072	18	48	35	19.9	0	-9	-9	-9	-999	-9	-9	-999	-9	-9	-999	-9	-9	-999	-9	-9	-999	-9	-9	-999
8073	18	49	35	21.9	1	23.42	26.83	26.8	0.03	26.55	26.74	-0.19	26.87	26.76	0.11	26.81	26.79	0.02	26.81	26.64	0.17	26.81	26.66	0.15
8074	18	50	35	23.9	1	23.4	26.73	26.76	-0.03	26.54	26.67	-0.13	26.6	26.47	0.13	26.4	26.32	0.08	26.52	26.17	0.35	26.49	26.21	0.28
8075	18	51	35	25.9	1	22.34	26.52	25.71	0.81	26.18	25.22	0.96	25.59	25.31	0.28	25.63	25.31	0.32	25.87	25.4	0.47	25.88	25.69	0.19
8076	18	52	35	27.9	1	21.51	24.94	24.32	0.62	24.99	24.4	0.59	24.88	24.43	0.45	25.09	24.66	0.43	25.39	24.83	0.56	25.48	25.26	0.22
8077	18	53	35	29.9	0	-9	-9	-9	-999	-9	-9	-999	-9	-9	-999	-9	-9	-999	-9	-9	-999	-9	-9	-999
8078	18	54	35	31.9	1	20.74	22.82	23.77	-0.95	23.24	23.82	-0.58	23.11	23.46	-0.35	22.6	23.37	-0.77	22.48	22.12	0.36	21.13	22.65	-1.52
8079	18	55	35	34	1	20.47	22.7	23.57	-0.87	22.91	23.56	-0.65	22.97	23.34	-0.37	22.55	23.14	-0.59	22.42	22.05	0.37	21.12	22.56	-1.44
8080	18	56	35	36	1	19.87	22.72	23	-0.28	22.87	22.91	-0.04	22.91	22.86	0.05	22.53	22.76	-0.23	22.4	21.97	0.43	21.12	22.41	-1.29
8081	18	57	35	38	0	-9	-9	-9	-999	-9	-9	-999	-9	-9	-999	-9	-9	-999	-9	-9	-999	-9	-9	-999
8082	18	58	35	40	0	-9	-9	-9	-999	-9	-9	-999	-9	-9	-999	-9	-9	-999	-9	-9	-999	-9	-9	-999
8083	18	59	35	42	0	-9	-9	-9	-999	-9	-9	-999	-9	-9	-999	-9	-9	-999	-9	-9	-999	-9	-9	-999
8084	18	60	35	44	0	-9	-9	-9	-999	-9	-9	-999	-9	-9	-999	-9	-9	-999	-9	-9	-999	-9	-9	-999
8085	18	61	35	46	0	-9	-9	-9	-999	-9	-9	-999	-9	-9	-999	-9	-9	-999	-9	-9	-999	-9	-9	-999
8086	18	62	35	48	0	-9	-9	-9	-999	-9	-9	-999	-9	-9	-999	-9	-9	-999	-9	-9	-999	-9	-9	-999
8087	18	63	35	50	0	-9	-9	-9	-999	-9	-9	-999	-9	-9	-999	-9	-9	-999	-9	-9	-999	-9	-9	-999
8088	18	64	35	52	0	-9	-9	-9	-999	-9	-9	-999	-9	-9	-999	-9	-9	-999	-9	-9	-999	-9	-9	-999
8089	18	65	35	54	0	-9	-9	-9	-999	-9	-9	-999	-9	-9	-999	-9	-9	-999	-9	-9	-999	-9	-9	-999
8090	18	66	35	56	0	-9	-9	-9	-999	-9	-9	-999	-9	-9	-999	-9	-9	-999	-9	-9	-999	-9	-9	-999
8091	18	67	35	58	0	-9	-9	-9	-999	-9	-9	-999	-9	-9	-999	-9	-9	-999	-9	-9	-999	-9	-9	-999
8092	18	68	35	60	0	-9	-9	-9	-999	-9	-9	-999	-9	-9	-999	-9	-9	-999	-9	-9	-999	-9	-9	-999
8093	18	69	35	62	0	-9	-9	-9	-999	-9	-9	-999	-9	-9	-999	-9	-9	-999	-9	-9	-999	-9	-9	-999
8094	18	70	35	64	1	3.064	5.781	5.773	0.008	5.804	5.792	0.012	5.809	5.802	0.007	5.889	5.875	0.014	5.798	5.885	-0.087	5.811	5.488	0.323
8095	18	71	35	66	1	2.649	5.773	5.773	0	5.773	5.773	0	5.775	5.796	-0.021	5.831	5.847	-0.016	5.838	5.861	-0.023	5.861	5.539	0.322
8096	18	72	35	68	0	-9	-9	-9	-999	-9	-9	-999	-9	-9	-999	-9	-9	-999	-9	-9	-999	-9	-9	-999
8097	18	73	35	70	1	4.61	9.519	7.616	1.903	8.182	8.21	-0.028	8.115	7.8	0.315	8.02	7.651	0.369	7.939	7.548	0.391	7.913	7.512	0.401
8098	18	74	35	72	1	4.756	9.276	7.467	1.809	8.078	8.109	-0.031	7.795	7.684	0.111	7.742	7.616	0.126	7.793	7.417	0.376	7.749	7.516	0.233
8099	18	75	35	74	1	3.459	5.513	7.06	-1.547	5.737	6.215	-0.478	5.551	6.514	-0.963	5.456	6.345	-0.889	5.633	6.227	-0.594	5.718	6.175	-0.457
8100	19	1	37	-74	0	-9	-9	-9	-999	-9	-9	-999	-9	-9	-999	-9	-9	-999	-9	-9	-999	-9	-9	-999
8101	19	2	37	-72	0	-9	-9	-9	-999	-9	-9	-999	-9	-9	-999	-9	-9	-999	-9	-9	-999	-9	-9	-999
8102	19	3	37	-70	1	-1.419	2.436	2.183	0.253	2.409	2.014	0.395	2.375	1.675	0.7	2.374	1.553	0.821	2.368	1.574	0.794	2.368	1.554	0.814
8103	19	4	37	-68	1	-1.207	2.454	2.343	0.111	2.427	2.272	0.155	2.41	1.97	0.44	2.378	1.632	0.746	2.374	1.722	0.652	2.377	1.644	0.733
8104	19	5	37	-66	1	-0.6757	2.454	2.364	0.09	2.429	2.374	0.055	2.424	2.379	0.045	2.4	2.333	0.067	2.383	2.366	0.017	2.386	2.344	0.042
8105	19	6	37	-64	1	-0.5463	2.419	2.403	0.016	2.444	2.41	0.034	2.418	2.377	0.041	2.405	2.382	0.023	2.395	2.377	0.018	2.398	2.379	0.019
8106	19	7	37	-62	1	-0.4419	2.408	2.423	-0.015	2.439	2.49	-0.051	2.431	2.445	-0.014	2.447	2.461	-0.014	2.408	2.46	-0.052	2.413	2.462	-0.049
8107	19	8	37	-60	1	0.01055	2.42	2.75	-0.33	2.456	3.091	-0.635	2.467	3.07	-0.603	2.477	3.12	-0.643	2.471	3.034	-0.563	2.631	2.956	-0.325
8108	19	9	37	-58	1	0.7796	2.489	3.932	-1.443	2.521	3.432	-0.911	2.511	3.626	-1.115	2.662	3.616	-0.954	3.01	3.73	-0.72	3.277	3.782	-0.505
8109	19	10	37	-56	1	1.612	2.543	4.36	-1.817	2.575	4.723	-2.148	2.862	4.596	-1.734	3.534	4.578	-1.044	3.897	4.566	-0.669	4.094	4.702	-0.608
8110	19	11	37	-54	1	2.706	2.578	5.56	-2.982	2.628	5.341	-2.713	3.927	5.653	-1.726	4.452	5.718	-1.266	4.764	5.699	-0.935	5.002	5.589	-0.587
8111	19	12	37	-52	1	3.336	2.618	6.368	-3.75	3.011	6.491	-3.48	4.967	6.037	-1.07	5.357	5.954	-0.597	5.719	6.177	-0.458	5.864	6.135	-0.271
8112	19	13	37	-50	1	4.114	2.785	6.87	-4.085	4.066	6.9	-2.834	6.121	7.144	-1.023	6.396	7.16	-0.764	6.606	7.035	-0.429	6.563	7.112	-0.549
8113	19	14	37	-48	1	5.004	3.505	7.848	-4.343	4.947	7.811	-2.864	7.057	8.029	-0.972	7.241	7.887	-0.646	7.347	8.031	-0.684	7.311	8.106	-0.795
8114	19	15	37	-46	1	6.956	7.102	10.32	-3.218	8.388	10.08	-1.692	9.085	10.08	-0.995	9.247	9.984	-0.737	9.593	10	-0.407	9.639	9.867	-0.228
8115	19	16	37	-44	1	9.093	10.28	12.4	-2.12	12.25	12.4	-0.15	12.33	12.49	-0.16	12.1	12.3	-0.2	12.08	12.17	-0.09	11.99	12	-0.01
8116	19	17	37	-42	1	12.77	17.05	16.52	0.53	15.42	16.49	-1.07	15.59	16.08	-0.49	16.4	15.93	0.47	16	15.83	0.17	16.11	15.76	0.35
8117	19	18	37	-40	1	16.21	21.12	19.66	1.46	20.65	19.39	1.26	20.09	19.19	0.9	19.82	19.06	0.76	19.77	19.09	0.68	19.69	19.08	0.61
8118	19	19	37	-38	1	18.17	21.56	21.34	0.22	21.29	21.14	0.15	21.1	21.18	-0.08	20.72	21.1	-0.38	20.94	21.06	-0.12	20.89	21.07	-0.18
8119	19	20	37	-36	1	18.84	21.84	21.85	-0.01	21.76	21.81	-0.05	21.72	21.79	-0.07	21.65	21.82	-0.17	21.66	21.83	-0.17	21.64	21.9	-0.26
8120	19	21	37	-34	1	19.92	23.15	22.79	0.36	23.09	22.75	0.34	22.86	22.89	-0.03	22.88	22.96	-0.08	22.97	22.88	0.09	22.85	22.83	0.02
8121	19	22	37	-32	1	21.18	25.15	24.47	0.68	24.68	24.32	0.36	24.32	24.18	0.14	24.4	24.18	0.22	24.2	24.19	0.01	24.19	24.21	-0.02
8122	19	23	37	-30.1	1	22.18	26.41	25.37	1.04	25.98	25.32	0.66	25.49	25.26	0.23	25.45	25.25	0.2	25.42	25.16	0.26	25.35	25.09	0.26
8123	19	24	37	-28.1	1	23.06	27.25	26.21	1.04	26.99	26.13	0.86	26.5	26.16	0.34	26.22	26.08	0.14	26.19	26.08	0.11	26.18	26.04	0.14
8124	19	25	37	-26.1	1	23.58	27.84	26.75	1.09	27.61	26.72	0.89	27.02	26.75	0.27	26.7	26.63	0.07	26.65	26.66	-0.01	26.7	26.67	0.03
8125	19	26	37	-24.1	1	24.36	28.68	27.37	1.31	28.47	27.32	1.15	28.04	27.32	0.72	27.72	27.36	0.36	27.58	27.34	0.24	27.53	27.3	0.23
8126	19	27	37	-22.1	1	25.05	28.93	28.22	0.71	28.73	28.06	0.67	28.52	28.02	0.5	28.28	28	0.28	28.1	27.97	0.13	28.04	27.92	0.12
8127	19	28	37	-20.1	1	25.41	29.03	28.56	0.47	28.79	28.4	0.39	28.64	28.4	0.24	28.51	28.36	0.15	28.36	28.35	0.01	28.3	28.32	-0.02
8128	19	29	37	-18.1	1	25.45	29.07	28.61	0.46	28.83	28.56	0.27	28.65	28.53	0.12	28.54	28.49	0.05	28.44	28.54	-0.1	28.38	28.49	-0.11
8129	19	30	37	-16.1	0	-9	-9	-9	-999	-9	-9	-999	-9	-9	-999	-9	-9	-999	-9	-9	-999	-9	-9	-999
8130	19	31	37	-14.1	0	-9	-9	-9	-999	-9	-9	-999	-9	-9	-999	-9	-9	-999	-9	-9	-999	-9	-9	-999
8131	19	32	37	-12.1	0	-9	-9	-9	-999	-9	-9	-999	-9	-9	-999	-9	-9	-999	-9	-9	-999	-9	-9	-999
8132	19	33	37	-10.1	0	-9	-9	-9	-999	-9	-9	-999	-9	-9	-999	-9	-9	-999	-9	-9	-999	-9	-9	-999
8133	19	34	37	-8.1	0	-9	-9	-9	-999	-9	-9	-999	-9	-9	-999	-9	-9	-999	-9	-9	-999	-9	-9	-999
8134	19	35	37	-6	0	-9	-9	-9	-999	-9	-9	-999	-9	-9	-999	-9	-9	-999	-9	-9	-999	-9	-9	-999
8135	19	36	37	-4	0	-9	-9	-9	-999	-9	-9	-999	-9	-9	-999	-9	-9	-999	-9	-9	-999	-9	-9	-999
8136	19	37	37	-2	0	-9	-9	-9	-999	-9	-9	-999	-9	-9	-999	-9	-9	-999	-9	-9	-999	-9	-9	-999
8137	19	38	37	-0.1	0	-9	-9	-9	-999	-9	-9	-999	-9	-9	-999	-9	-9	-999	-9	-9	-999	-9	-9	-999
8138	19	39	37	1.9	0	-9	-9	-9	-999	-9	-9	-999	-9	-9	-999	-9	-9	-999	-9	-9	-999	-9	-9	-999
8139	19	40	37	4	0	-9	-9	-9	-999	-9	-9	-999	-9	-9	-999	-9	-9	-999	-9	-9	-999	-9	-9	-999
8140	19	41	37	6	0	-9	-9	-9	-999	-9	-9	-999	-9	-9	-999	-9	-9	-999	-9	-9	-999	-9	-9	-999
8141	19	42	37	8	0	-9	-9	-9	-999	-9	-9	-999	-9	-9	-999	-9	-9	-999	-9	-9	-999	-9	-9	-999
8142	19	43	37	9.9	0	-9	-9	-9	-999	-9	-9	-999	-9	-9	-999	-9	-9	-999	-9	-9	-999	-9	-9	-999
8143	19	44	37	11.9	0	-9	-9	-9	-999	-9	-9	-999	-9	-9	-999	-9	-9	-999	-9	-9	-999	-9	-9	-999
8144	19	45	37	13.9	0	-9	-9	-9	-999	-9	-9	-999	-9	-9	-999	-9	-9	-999	-9	-9	-999	-9	-9	-999
8145	19	46	37	15.9	0	-9	-9	-9	-999	-9	-9	-999	-9	-9	-999	-9	-9	-999	-9	-9	-999	-9	-9	-999
8146	19	47	37	17.9	1	25.6	28.66	28.67	-0.01	28.64	28.62	0.02	28.58	28.52	0.06	28.52	28.57	-0.05	28.45	28.52	-0.07	28.42	28.46	-0.04
8147	19	48	37	19.9	1	25.54	28.58	28.61	-0.03	28.64	28.54	0.1	28.49	28.47	0.02	28.32	28.43	-0.11	28.32	28.27	0.05	28.19	28.19	0
8148	19	49	37	21.9	1	24.91	28.46	27.58	0.88	28.48	27.75	0.73	28.05	27.8	0.25	27.9	27.73	0.17	27.81	27.67	0.14	27.75	27.64	0.11
8149	19	50	37	23.9	1	24.08	27.5	26.88	0.62	27.3	26.91	0.39	27.25	26.99	0.26	27.14	27.01	0.13	27.07	26.9	0.17	27.02	26.85	0.17
8150	19	51	37	25.9	1	22.94	26.58	26.27	0.31	26.38	26.24	0.14	26.04	26.09	-0.05	25.92	25.82	0.1	26.23	25.83	0.4	26.2	26	0.2
8151	19	52	37	27.9	0	-9	-9	-9	-999	-9	-9	-999	-9	-9	-999	-9	-9	-999	-9	-9	-999	-9	-9	-999
8152	19	53	37	29.9	0	-9	-9	-9	-999	-9	-9	-999	-9	-9	-999	-9	-9	-999	-9	-9	-999	-9	-9	-999
8153	19	54	37	31.9	0	-9	-9	-9	-999	-9	-9	-999	-9	-9	-999	-9	-9	-999	-9	-9	-999	-9	-9	-999
8154	19	55	37	34	0	-9	-9	-9	-999	-9	-9	-999	-9	-9	-999	-9	-9	-999	-9	-9	-999	-9	-9	-999
8155	19	56	37	36	1	18.74	22.49	22.28	0.21	22.5	22.3	0.2	22.42	22.58	-0.16	22.41	22.45	-0.04	22.26	21.92	0.34	21.14	22.32	-1.18
8156	19	57	37	38	0	-9	-9	-9	-999	-9	-9	-999	-9	-9	-999	-9	-9	-999	-9	-9	-999	-9	-9	-999
8157	19	58	37	40	0	-9	-9	-9	-999	-9	-9	-999	-9	-9	-999	-9	-9	-999	-9	-9	-999	-9	-9	-999
8158	19	59	37	42	0	-9	-9	-9	-999	-9	-9	-999	-9	-9	-999	-9	-9	-999	-9	-9	-999	-9	-9	-999
8159	19	60	37	44	0	-9	-9	-9	-999	-9	-9	-999	-9	-9	-999	-9	-9	-999	-9	-9	-999	-9	-9	-999
8160	19	61	37	46	0	-9	-9	-9	-999	-9	-9	-999	-9	-9	-999	-9	-9	-999	-9	-9	-999	-9	-9	-999
8161	19	62	37	48	0	-9	-9	-9	-999	-9	-9	-999	-9	-9	-999	-9	-9	-999	-9	-9	-999	-9	-9	-999
8162	19	63	37	50	0	-9	-9	-9	-999	-9	-9	-999	-9	-9	-999	-9	-9	-999	-9	-9	-999	-9	-9	-999
8163	19	64	37	52	0	-9	-9	-9	-999	-9	-9	-999	-9	-9	-999	-9	-9	-999	-9	-9	-999	-9	-9	-999
8164	19	65	37	54	0	-9	-9	-9	-999	-9	-9	-999	-9	-9	-999	-9	-9	-999	-9	-9	-999	-9	-9	-999
8165	19	66	37	56	0	-9	-9	-9	-999	-9	-9	-999	-9	-9	-999	-9	-9	-999	-9	-9	-999	-9	-9	-999
8166	19	67	37	58	0	-9	-9	-9	-999	-9	-9	-999	-9	-9	-999	-9	-9	-999	-9	-9	-999	-9	-9	-999
8167	19	68	37	60	0	-9	-9	-9	-999	-9	-9	-999	-9	-9	-999	-9	-9	-999	-9	-9	-999	-9	-9	-999
8168	19	69	37	62	0	-9	-9	-9	-999	-9	-9	-999	-9	-9	-999	-9	-9	-999	-9	-9	-999	-9	-9	-999
8169	19	70	37	64	1	2.55	5.774	5.776	-0.002	5.785	5.785	0	5.789	5.79	-0.001	5.876	5.849	0.027	5.815	5.875	-0.06	5.826	5.466	0.36
8170	19	71	37	66	1	2.514	5.773	5.773	0	5.773	5.773	0	5.773	5.78	-0.007	5.824	5.82	0.004	5.848	5.863	-0.015	5.852	5.529	0.323
8171	19	72	37	68	1	3.996	7.23	5.963	1.267	7.344	6.328	1.016	6.882	6.583	0.299	6.695	6.66	0.035	6.647	6.769	-0.122	6.666	6.527	0.139
8172	19	73	37	70	1	4.031	8.975	7.197	1.778	7.932	7.504	0.428	7.401	7.049	0.352	6.954	7.138	-0.184	6.966	7.054	-0.088	7.045	6.925	0.12
8173	19	74	37	72	1	3.53	8.163	7.1	1.063	7.512	6.971	0.541	6.798	6.553	0.245	6.39	6.468	-0.078	6.615	6.472	0.143	6.783	6.373	0.41
8174	19	75	37	74	1	2.378	5.283	6.077	-0.794	5.248	5.334	-0.086	4.984	5.604	-0.62	5.013	5.427	-0.414	5.209	5.338	-0.129	5.249	5.304	-0.055
8175	20	1	39	-74	0	-9	-9	-9	-999	-9	-9	-999	-9	-9	-999	-9	-9	-999	-9	-9	-999	-9	-9	-999
8176	20	2	39	-72	0	-9	-9	-9	-999	-9	-9	-999	-9	-9	-999	-9	-9	-999	-9	-9	-999	-9	-9	-999
8177	20	3	39	-70	1	-1.483	2.451	2.162	0.289	2.417	2.019	0.398	2.39	1.664	0.726	2.379	1.547	0.832	2.37	1.575	0.795	2.373	1.548	0.825
8178	20	4	39	-68	1	-1.2	2.456	2.321	0.135	2.44	2.284	0.156	2.423	1.851	0.572	2.388	1.636	0.752	2.376	1.672	0.704	2.381	1.63	0.751
8179	20	5	39	-66	1	-0.6119	2.456	2.363	0.093	2.442	2.377	0.065	2.432	2.37	0.062	2.406	2.353	0.053	2.382	2.373	0.009	2.393	2.339	0.054
8180	20	6	39	-64	1	-0.5069	2.421	2.402	0.019	2.443	2.432	0.011	2.421	2.402	0.019	2.423	2.384	0.039	2.391	2.375	0.016	2.4	2.376	0.024
8181	20	7	39	-62	1	-0.4302	2.418	2.466	-0.048	2.439	2.528	-0.089	2.439	2.485	-0.046	2.445	2.487	-0.042	2.407	2.481	-0.074	2.422	2.459	-0.037
8182	20	8	39	-60	1	-0.02362	2.437	2.893	-0.456	2.474	3.123	-0.649	2.474	3.076	-0.602	2.482	3.145	-0.663	2.497	3.051	-0.554	2.608	2.971	-0.363
8183	20	9	39	-58	1	0.7313	2.506	3.987	-1.481	2.525	3.452	-0.927	2.536	3.656	-1.12	2.674	3.574	-0.9	3.018	3.714	-0.696	3.283	3.77	-0.487
8184	20	10	39	-56	1	1.89	2.555	4.585	-2.03	2.582	4.881	-2.299	2.986	4.783	-1.797	3.648	4.731	-1.083	3.998	4.705	-0.707	4.149	4.85	-0.701
8185	20	11	39	-54	1	2.801	2.612	5.593	-2.981	2.644	5.524	-2.88	4.196	5.752	-1.556	4.7	5.775	-1.075	5.024	5.746	-0.722	5.242	5.656	-0.414
8186	20	12	39	-52	1	3.434	2.651	6.416	-3.765	3.138	6.538	-3.4	5.149	6.012	-0.863	5.533	6.062	-0.529	5.853	6.195	-0.342	5.971	6.168	-0.197
8187	20	13	39	-50	1	4.24	2.926	6.971	-4.045	4.409	7.009	-2.6	6.312	7.387	-1.075	6.571	7.36	-0.789	6.726	7.201	-0.475	6.687	7.213	-0.526
8188	20	14	39	-48	1	5.22	3.878	7.983	-4.105	5.316	7.829	-2.513	7.206	8.034	-0.828	7.327	7.96	-0.633	7.359	8.158	-0.799	7.307	8.197	-0.89
8189	20	15	39	-46	1	6.649	6.821	9.865	-3.044	8.083	9.719	-1.636	8.622	9.966	-1.344	8.732	9.887	-1.155	9.135	9.746	-0.611	9.156	9.659	-0.503
8190	20	16	39	-44	1	9.279	10.71	12.23	-1.52	12.2	12.45	-0.25	12.44	12.52	-0.08	12.22	12.31	-0.09	12.17	12.26	-0.09	12.15	12.15	0
8191	20	17	39	-42	1	13.04	17.79	16.58	1.21	16.34	16.52	-0.18	16.37	16.25	0.12	16.69	15.98	0.71	16.33	16.02	0.31	16.39	15.99	0.4
8192	20	18	39	-40	1	15.91	20.88	19.67	1.21	20.39	19.12	1.27	19.88	19.04	0.84	19.69	18.98	0.71	19.65	18.88	0.77	19.53	18.85	0.68
8193	20	19	39	-38	1	17.83	21.42	20.97	0.45	21.03	20.98	0.05	20.8	20.95	-0.15	20.41	20.85	-0.44	20.64	20.77	-0.13	20.6	20.77	-0.17
8194	20	20	39	-36	1	18.59	21.53	21.61	-0.08	21.37	21.41	-0.04	21.38	21.5	-0.12	21.21	21.59	-0.38	21.26	21.61	-0.35	21.3	21.68	-0.38
8195	20	21	39	-34	1	19.71	22.74	22.59	0.15	22.8	22.64	0.16	22.63	22.65	-0.02	22.65	22.68	-0.03	22.73	22.7	0.03	22.61	22.69	-0.08
8196	20	22	39	-32	1	21.18	24.94	24.47	0.47	24.6	24.33	0.27	24.22	24.15	0.07	24.3	24.11	0.19	24.17	24.11	0.06	24.15	24.2	-0.05
8197	20	23	39	-30.1	1	22.32	26.38	25.53	0.85	26.01	25.3	0.71	25.51	25.35	0.16	25.46	25.29	0.17	25.44	25.21	0.23	25.39	25.12	0.27
8198	20	24	39	-28.1	1	23.02	26.99	26.09	0.9	26.77	26	0.77	26.34	26.1	0.24	26.1	26.07	0.03	26.08	26.06	0.02	26.08	25.97	0.11
8199	20	25	39	-26.1	1	23.5	27.57	26.58	0.99	27.35	26.66	0.69	26.9	26.65	0.25	26.6	26.53	0.07	26.55	26.6	-0.05	26.6	26.66	-0.06
8200	20	26	39	-24.1	1	24.22	28.51	27.54	0.97	28.3	27.2	1.1	27.77	27.22	0.55	27.52	27.22	0.3	27.43	27.34	0.09	27.39	27.33	0.06
8201	20	27	39	-22.1	1	24.96	28.91	28.27	0.64	28.73	28.25	0.48	28.47	28.11	0.36	28.22	28.04	0.18	28.06	27.98	0.08	28.02	27.95	0.07
8202	20	28	39	-20.1	1	25.52	29.05	28.58	0.47	28.81	28.58	0.23	28.65	28.54	0.11	28.54	28.45	0.09	28.42	28.44	-0.02	28.34	28.4	-0.06
8203	20	29	39	-18.1	1	25.7	29.13	28.63	0.5	28.86	28.61	0.25	28.69	28.63	0.06	28.62	28.59	0.03	28.6	28.61	-0.01	28.54	28.59	-0.05
8204	20	30	39	-16.1	1	25.61	29.14	28.62	0.52	28.89	28.63	0.26	28.69	28.66	0.03	28.6	28.62	-0.02	28.61	28.62	-0.01	28.56	28.63	-0.07
8205	20	31	39	-14.1	0	-9	-9	-9	-999	-9	-9	-999	-9	-9	-999	-9	-9	-999	-9	-9	-999	-9	-9	-999
8206	20	32	39	-12.1	0	-9	-9	-9	-999	-9	-9	-999	-9	-9	-999	-9	-9	-999	-9	-9	-999	-9	-9	-999
8207	20	33	39	-10.1	1	26.03	29.28	28.77	0.51	28.97	28.72	0.25	28.72	28.74	-0.02	28.63	28.76	-0.13	28.61	28.75	-0.14	28.59	28.78	-0.19
8208	20	34	39	-8.1	1	26.01	29.27	28.75	0.52	28.95	28.7	0.25	28.72	28.73	-0.01	28.62	28.76	-0.14	28.62	28.74	-0.12	28.61	28.78	-0.17
8209	20	35	39	-6	1	25.89	29.25	28.73	0.52	28.94	28.69	0.25	28.69	28.71	-0.02	28.61	28.73	-0.12	28.61	28.75	-0.14	28.59	28.73	-0.14
8210	20	36	39	-4	1	25.83	29.23	28.71	0.52	28.92	28.69	0.23	28.7	28.67	0.03	28.62	28.69	-0.07	28.62	28.73	-0.11	28.6	28.72	-0.12
8211	20	37	39	-2	0	-9	-9	-9	-999	-9	-9	-999	-9	-9	-999	-9	-9	-999	-9	-9	-999	-9	-9	-999
8212	20	38	39	-0.1	0	-9	-9	-9	-999	-9	-9	-999	-9	-9	-999	-9	-9	-999	-9	-9	-999	-9	-9	-999
8213	20	39	39	1.9	0	-9	-9	-9	-999	-9	-9	-999	-9	-9	-999	-9	-9	-999	-9	-9	-999	-9	-9	-999
8214	20	40	39	4	0	-9	-9	-9	-999	-9	-9	-999	-9	-9	-999	-9	-9	-999	-9	-9	-999	-9	-9	-999
8215	20	41	39	6	0	-9	-9	-9	-999	-9	-9	-999	-9	-9	-999	-9	-9	-999	-9	-9	-999	-9	-9	-999
8216	20	42	39	8	0	-9	-9	-9	-999	-9	-9	-999	-9	-9	-999	-9	-9	-999	-9	-9	-999	-9	-9	-999
8217	20	43	39	9.9	0	-9	-9	-9	-999	-9	-9	-999	-9	-9	-999	-9	-9	-999	-9	-9	-999	-9	-9	-999
8218	20	44	39	11.9	0	-9	-9	-9	-999	-9	-9	-999	-9	-9	-999	-9	-9	-999	-9	-9	-999	-9	-9	-999
8219	20	45	39	13.9	0	-9	-9	-9	-999	-9	-9	-999	-9	-9	-999	-9	-9	-999	-9	-9	-999	-9	-9	-999
8220	20	46	39	15.9	1	25.75	28.73	28.93	-0.2	28.72	28.69	0.03	28.69	28.68	0.01	28.67	28.68	-0.01	28.54	28.64	-0.1	28.41	28.52	-0.11
8221	20	47	39	17.9	1	26.56	28.75	28.94	-0.19	28.75	28.75	0	28.7	28.8	-0.1	28.67	28.76	-0.09	28.59	28.72	-0.13	28.56	28.59	-0.03
8222	20	48	39	19.9	1	25.85	28.61	28.68	-0.07	28.65	28.62	0.03	28.51	28.54	-0.03	28.38	28.49	-0.11	28.38	28.45	-0.07	28.27	28.38	-0.11
8223	20	49	39	21.9	1	24.69	28.31	27.68	0.63	28.21	27.74	0.47	27.8	27.75	0.05	27.75	27.69	0.06	27.63	27.7	-0.07	27.61	27.67	-0.06
8224	20	50	39	23.9	1	23.92	27.68	26.89	0.79	27.48	26.96	0.52	27.24	27.04	0.2	27.25	27.01	0.24	27.15	27.03	0.12	27.07	27.01	0.06
8225	20	51	39	25.9	0	-9	-9	-9	-999	-9	-9	-999	-9	-9	-999	-9	-9	-999	-9	-9	-999	-9	-9	-999
8226	20	52	39	27.9	0	-9	-9	-9	-999	-9	-9	-999	-9	-9	-999	-9	-9	-999	-9	-9	-999	-9	-9	-999
8227	20	53	39	29.9	0	-9	-9	-9	-999	-9	-9	-999	-9	-9	-999	-9	-9	-999	-9	-9	-999	-9	-9	-999
8228	20	54	39	31.9	0	-9	-9	-9	-999	-9	-9	-999	-9	-9	-999	-9	-9	-999	-9	-9	-999	-9	-9	-999
8229	20	55	39	34	0	-9	-9	-9	-999	-9	-9	-999	-9	-9	-999	-9	-9	-999	-9	-9	-999	-9	-9	-999
8230	20	56	39	36	0	-9	-9	-9	-999	-9	-9	-999	-9	-9	-999	-9	-9	-999	-9	-9	-999	-9	-9	-999
8231	20	57	39	38	0	-9	-9	-9	-999	-9	-9	-999	-9	-9	-999	-9	-9	-999	-9	-9	-999	-9	-9	-999
8232	20	58	39	40	0	-9	-9	-9	-999	-9	-9	-999	-9	-9	-999	-9	-9	-999	-9	-9	-999	-9	-9	-999
8233	20	59	39	42	0	-9	-9	-9	-999	-9	-9	-999	-9	-9	-999	-9	-9	-999	-9	-9	-999	-9	-9	-999
8234	20	60	39	44	0	-9	-9	-9	-999	-9	-9	-999	-9	-9	-999	-9	-9	-999	-9	-9	-999	-9	-9	-999
8235	20	61	39	46	0	-9	-9	-9	-999	-9	-9	-999	-9	-9	-999	-9	-9	-999	-9	-9	-999	-9	-9	-999
8236	20	62	39	48	0	-9	-9	-9	-999	-9	-9	-999	-9	-9	-999	-9	-9	-999	-9	-9	-999	-9	-9	-999
8237	20	63	39	50	0	-9	-9	-9	-999	-9	-9	-999	-9	-9	-999	-9	-9	-999	-9	-9	-999	-9	-9	-999
8238	20	64	39	52	0	-9	-9	-9	-999	-9	-9	-999	-9	-9	-999	-9	-9	-999	-9	-9	-999	-9	-9	-999
8239	20	65	39	54	0	-9	-9	-9	-999	-9	-9	-999	-9	-9	-999	-9	-9	-999	-9	-9	-999	-9	-9	-999
8240	20	66	39	56	0	-9	-9	-9	-999	-9	-9	-999	-9	-9	-999	-9	-9	-999	-9	-9	-999	-9	-9	-999
8241	20	67	39	58	0	-9	-9	-9	-999	-9	-9	-999	-9	-9	-999	-9	-9	-999	-9	-9	-999	-9	-9	-999
8242	20	68	39	60	0	-9	-9	-9	-999	-9	-9	-999	-9	-9	-999	-9	-9	-999	-9	-9	-999	-9	-9	-999
8243	20	69	39	62	0	-9	-9	-9	-999	-9	-9	-999	-9	-9	-999	-9	-9	-999	-9	-9	-999	-9	-9	-999
8244	20	70	39	64	1	2.516	5.773	5.774	-0.001	5.798	5.779	0.019	5.778	5.781	-0.003	5.85	5.82	0.03	5.82	5.861	-0.041	5.812	5.431	0.381
8245	20	71	39	66	1	2.296	5.773	5.773	0	5.773	5.776	-0.003	5.766	5.777	-0.011	5.767	5.7	0.067	5.744	5.783	-0.039	5.712	5.435	0.277
8246	20	72	39	68	1	3.539	6.706	5.882	0.824	7.058	5.979	1.079	6.562	6.238	0.324	6.373	6.422	-0.049	6.385	6.444	-0.059	6.306	6.278	0.028
8247	20	73	39	70	1	3.51	7.804	6.468	1.336	7.554	6.41	1.144	6.674	6.373	0.301	6.217	6.544	-0.327	6.359	6.56	-0.201	6.356	6.443	-0.087
8248	20	74	39	72	1	1.579	5.547	5.706	-0.159	5.851	5.451	0.4	5.25	5.421	-0.171	5.163	5.362	-0.199	5.28	5.403	-0.123	5.287	5.443	-0.156
8249	20	75	39	74	1	0.9159	5.051	3.996	1.055	4.581	4.353	0.228	4.135	4.348	-0.213	4.185	4.381	-0.196	4.275	4.494	-0.219	4.489	4.453	0.036
8250	21	1	41	-74	0	-9	-9	-9	-999	-9	-9	-999	-9	-9	-999	-9	-9	-999	-9	-9	-999	-9	-9	-999
8251	21	2	41	-72	0	-9	-9	-9	-999	-9	-9	-999	-9	-9	-999	-9	-9	-999	-9	-9	-999	-9	-9	-999
8252	21	3	41	-70	0	-9	-9	-9	-999	-9	-9	-999	-9	-9	-999	-9	-9	-999	-9	-9	-999	-9	-9	-999
8253	21	4	41	-68	1	-1.197	2.469	2.334	0.135	2.45	2.295	0.155	2.434	1.756	0.678	2.386	1.625	0.761	2.373	1.693	0.68	2.381	1.582	0.799
8254	21	5	41	-66	1	-0.7055	2.466	2.361	0.105	2.451	2.375	0.076	2.444	2.372	0.072	2.413	2.311	0.102	2.383	2.343	0.04	2.394	2.311	0.083
8255	21	6	41	-64	1	-0.4041	2.43	2.388	0.042	2.458	2.455	0.003	2.443	2.415	0.028	2.431	2.382	0.049	2.401	2.389	0.012	2.415	2.381	0.034
8256	21	7	41	-62	1	-0.3919	2.429	2.497	-0.068	2.452	2.568	-0.116	2.455	2.496	-0.041	2.448	2.529	-0.081	2.415	2.492	-0.077	2.436	2.463	-0.027
8257	21	8	41	-60	1	-0.03132	2.45	2.94	-0.49	2.49	3.127	-0.637	2.478	3.108	-0.63	2.486	3.139	-0.653	2.486	3.074	-0.588	2.629	2.996	-0.367
8258	21	9	41	-58	1	0.6957	2.522	3.969	-1.447	2.535	3.444	-0.909	2.532	3.646	-1.114	2.694	3.562	-0.868	3.061	3.614	-0.553	3.316	3.671	-0.355
8259	21	10	41	-56	1	1.64	2.561	4.598	-2.037	2.593	4.838	-2.245	3.052	4.713	-1.661	3.686	4.635	-0.949	3.988	4.695	-0.707	4.137	4.746	-0.609
8260	21	11	41	-54	1	2.625	2.604	5.568	-2.964	2.63	5.453	-2.823	3.592	5.704	-2.112	4.211	5.739	-1.528	4.444	5.649	-1.205	4.606	5.539	-0.933
8261	21	12	41	-52	1	3.002	2.668	6.344	-3.676	3.034	6.353	-3.319	4.887	5.915	-1.028	5.31	5.957	-0.647	5.621	5.961	-0.34	5.735	5.946	-0.211
8262	21	13	41	-50	1	4.147	3.027	7.007	-3.98	4.384	7.081	-2.697	6.258	7.395	-1.137	6.528	7.339	-0.811	6.664	7.222	-0.558	6.631	7.213	-0.582
8263	21	14	41	-48	1	5.135	4.176	7.879	-3.703	5.636	7.843	-2.207	7.213	7.963	-0.75	7.355	7.977	-0.622	7.403	8.182	-0.779	7.368	8.172	-0.804
8264	21	15	41	-46	1	6.671	6.799	9.87	-3.071	7.96	9.8	-1.84	8.397	9.986	-1.589	8.494	9.923	-1.429	8.849	9.745	-0.896	8.978	9.676	-0.698
8265	21	16	41	-44	1	9.32	10.46	12.25	-1.79	12.26	12.48	-0.22	12.31	12.49	-0.18	12.24	12.31	-0.07	12.2	12.25	-0.05	12.25	12.12	0.13
8266	21	17	41	-42	1	13.29	18.14	16.63	1.51	16.97	16.73	0.24	16.71	16.46	0.25	17.12	16.21	0.91	16.62	16.23	0.39	16.68	16.23	0.45
8267	21	18	41	-40	1	16.25	20.76	19.83	0.93	20.29	19.33	0.96	19.92	19.18	0.74	19.65	19.2	0.45	19.76	19.15	0.61	19.61	19.09	0.52
8268	21	19	41	-38	1	17.76	21.29	20.55	0.74	20.75	20.95	-0.2	20.53	20.86	-0.33	20.21	20.77	-0.56	20.47	20.67	-0.2	20.43	20.68	-0.25
8269	21	20	41	-36	1	18.26	21.34	21.33	0.01	21.03	21.11	-0.08	21.06	21.2	-0.14	20.86	21.36	-0.5	20.95	21.38	-0.43	20.96	21.37	-0.41
8270	21	21	41	-34	1	19.4	22.43	22.32	0.11	22.42	22.36	0.06	22.35	22.45	-0.1	22.34	22.38	-0.04	22.4	22.46	-0.06	22.27	22.51	-0.24
8271	21	22	41	-32	1	21.1	24.93	24.21	0.72	24.58	24.17	0.41	24.16	24.08	0.08	24.21	24.08	0.13	24.15	24.04	0.11	24.08	23.96	0.12
8272	21	23	41	-30.1	1	22.38	26.45	25.54	0.91	26.19	25.32	0.87	25.6	25.42	0.18	25.53	25.38	0.15	25.5	25.32	0.18	25.46	25.17	0.29
8273	21	24	41	-28.1	1	23.03	26.86	26.05	0.81	26.7	26.02	0.68	26.34	26.03	0.31	26.07	26.09	-0.02	26.08	26.05	0.03	26.09	26	0.09
8274	21	25	41	-26.1	1	23.63	27.62	26.57	1.05	27.41	26.72	0.69	27.03	26.71	0.32	26.75	26.64	0.11	26.68	26.69	-0.01	26.72	26.72	0
8275	21	26	41	-24.1	1	24.59	28.77	27.71	1.06	28.53	27.58	0.95	28.1	27.63	0.47	27.81	27.5	0.31	27.7	27.59	0.11	27.65	27.56	0.09
8276	21	27	41	-22.1	1	25.42	29.02	28.55	0.47	28.8	28.56	0.24	28.61	28.43	0.18	28.45	28.34	0.11	28.3	28.26	0.04	28.25	28.26	-0.01
8277	21	28	41	-20.1	1	25.84	29.11	28.6	0.51	28.86	28.61	0.25	28.72	28.62	0.1	28.65	28.59	0.06	28.61	28.61	0	28.53	28.59	-0.06
8278	21	29	41	-18.1	1	25.95	29.2	28.63	0.57	28.91	28.66	0.25	28.73	28.71	0.02	28.68	28.65	0.03	28.69	28.68	0.01	28.67	28.67	0
8279	21	30	41	-16.1	1	25.96	29.27	28.67	0.6	28.94	28.69	0.25	28.74	28.74	0	28.67	28.7	-0.03	28.68	28.69	-0.01	28.66	28.7	-0.04
8280	21	31	41	-14.1	1	26.06	29.32	28.76	0.56	28.98	28.78	0.2	28.73	28.81	-0.08	28.63	28.75	-0.12	28.63	28.73	-0.1	28.61	28.75	-0.14
8281	21	32	41	-12.1	1	26.02	29.34	28.75	0.59	28.98	28.76	0.22	28.71	28.76	-0.05	28.58	28.76	-0.18	28.56	28.74	-0.18	28.55	28.75	-0.2
8282	21	33	41	-10.1	1	25.93	29.34	28.73	0.61	28.99	28.72	0.27	28.68	28.74	-0.06	28.51	28.77	-0.26	28.5	28.73	-0.23	28.49	28.75	-0.26
8283	21	34	41	-8.1	1	25.91	29.31	28.73	0.58	28.98	28.66	0.32	28.67	28.71	-0.04	28.55	28.77	-0.22	28.52	28.7	-0.18	28.5	28.75	-0.25
8284	21	35	41	-6	1	25.9	29.3	28.71	0.59	28.97	28.68	0.29	28.68	28.7	-0.02	28.57	28.74	-0.17	28.54	28.72	-0.18	28.52	28.72	-0.2
8285	21	36	41	-4	1	25.86	29.27	28.69	0.58	28.94	28.66	0.28	28.72	28.64	0.08	28.62	28.7	-0.08	28.6	28.7	-0.1	28.56	28.69	-0.13
8286	21	37	41	-2	1	25.77	29.26	28.67	0.59	28.93	28.67	0.26	28.73	28.59	0.14	28.62	28.69	-0.07	28.6	28.68	-0.08	28.57	28.66	-0.09
8287	21	38	41	-0.1	0	-9	-9	-9	-999	-9	-9	-999	-9	-9	-999	-9	-9	-999	-9	-9	-999	-9	-9	-999
8288	21	39	41	1.9	0	-9	-9	-9	-999	-9	-9	-999	-9	-9	-999	-9	-9	-999	-9	-9	-999	-9	-9	-999
8289	21	40	41	4	0	-9	-9	-9	-999	-9	-9	-999	-9	-9	-999	-9	-9	-999	-9	-9	-999	-9	-9	-999
8290	21	41	41	6	0	-9	-9	-9	-999	-9	-9	-999	-9	-9	-999	-9	-9	-999	-9	-9	-999	-9	-9	-999
8291	21	42	41	8	0	-9	-9	-9	-999	-9	-9	-999	-9	-9	-999	-9	-9	-999	-9	-9	-999	-9	-9	-999
8292	21	43	41	9.9	0	-9	-9	-9	-999	-9	-9	-999	-9	-9	-999	-9	-9	-999	-9	-9	-999	-9	-9	-999
8293	21	44	41	11.9	0	-9	-9	-9	-999	-9	-9	-999	-9	-9	-999	-9	-9	-999	-9	-9	-999	-9	-9	-999
8294	21	45	41	13.9	1	25.57	28.64	28.76	-0.12	28.64	28.66	-0.02	28.31	28.54	-0.23	28.15	28.32	-0.17	28.07	28.19	-0.12	28.02	28.11	-0.09
8295	21	46	41	15.9	1	26.24	28.75	28.95	-0.2	28.76	28.73	0.03	28.68	28.73	-0.05	28.66	28.7	-0.04	28.52	28.62	-0.1	28.47	28.5	-0.03
8296	21	47	41	17.9	1	26.66	28.77	29.01	-0.24	28.81	28.84	-0.03	28.73	28.86	-0.13	28.71	28.83	-0.12	28.62	28.77	-0.15	28.58	28.62	-0.04
8297	21	48	41	19.9	1	25.9	28.68	28.77	-0.09	28.73	28.67	0.06	28.59	28.64	-0.05	28.52	28.63	-0.11	28.51	28.6	-0.09	28.4	28.47	-0.07
8298	21	49	41	21.9	0	-9	-9	-9	-999	-9	-9	-999	-9	-9	-999	-9	-9	-999	-9	-9	-999	-9	-9	-999
8299	21	50	41	23.9	0	-9	-9	-9	-999	-9	-9	-999	-9	-9	-999	-9	-9	-999	-9	-9	-999	-9	-9	-999
8300	21	51	41	25.9	0	-9	-9	-9	-999	-9	-9	-999	-9	-9	-999	-9	-9	-999	-9	-9	-999	-9	-9	-999
8301	21	52	41	27.9	0	-9	-9	-9	-999	-9	-9	-999	-9	-9	-999	-9	-9	-999	-9	-9	-999	-9	-9	-999
8302	21	53	41	29.9	0	-9	-9	-9	-999	-9	-9	-999	-9	-9	-999	-9	-9	-999	-9	-9	-999	-9	-9	-999
8303	21	54	41	31.9	0	-9	-9	-9	-999	-9	-9	-999	-9	-9	-999	-9	-9	-999	-9	-9	-999	-9	-9	-999
8304	21	55	41	34	0	-9	-9	-9	-999	-9	-9	-999	-9	-9	-999	-9	-9	-999	-9	-9	-999	-9	-9	-999
8305	21	56	41	36	0	-9	-9	-9	-999	-9	-9	-999	-9	-9	-999	-9	-9	-999	-9	-9	-999	-9	-9	-999
8306	21	57	41	38	0	-9	-9	-9	-999	-9	-9	-999	-9	-9	-999	-9	-9	-999	-9	-9	-999	-9	-9	-999
8307	21	58	41	40	0	-9	-9	-9	-999	-9	-9	-999	-9	-9	-999	-9	-9	-999	-9	-9	-999	-9	-9	-999
8308	21	59	41	42	0	-9	-9	-9	-999	-9	-9	-999	-9	-9	-999	-9	-9	-999	-9	-9	-999	-9	-9	-999
8309	21	60	41	44	0	-9	-9	-9	-999	-9	-9	-999	-9	-9	-999	-9	-9	-999	-9	-9	-999	-9	-9	-999
8310	21	61	41	46	0	-9	-9	-9	-999	-9	-9	-999	-9	-9	-999	-9	-9	-999	-9	-9	-999	-9	-9	-999
8311	21	62	41	48	0	-9	-9	-9	-999	-9	-9	-999	-9	-9	-999	-9	-9	-999	-9	-9	-999	-9	-9	-999
8312	21	63	41	50	0	-9	-9	-9	-999	-9	-9	-999	-9	-9	-999	-9	-9	-999	-9	-9	-999	-9	-9	-999
8313	21	64	41	52	0	-9	-9	-9	-999	-9	-9	-999	-9	-9	-999	-9	-9	-999	-9	-9	-999	-9	-9	-999
8314	21	65	41	54	0	-9	-9	-9	-999	-9	-9	-999	-9	-9	-999	-9	-9	-999	-9	-9	-999	-9	-9	-999
8315	21	66	41	56	0	-9	-9	-9	-999	-9	-9	-999	-9	-9	-999	-9	-9	-999	-9	-9	-999	-9	-9	-999
8316	21	67	41	58	0	-9	-9	-9	-999	-9	-9	-999	-9	-9	-999	-9	-9	-999	-9	-9	-999	-9	-9	-999
8317	21	68	41	60	0	-9	-9	-9	-999	-9	-9	-999	-9	-9	-999	-9	-9	-999	-9	-9	-999	-9	-9	-999
8318	21	69	41	62	0	-9	-9	-9	-999	-9	-9	-999	-9	-9	-999	-9	-9	-999	-9	-9	-999	-9	-9	-999
8319	21	70	41	64	0	-9	-9	-9	-999	-9	-9	-999	-9	-9	-999	-9	-9	-999	-9	-9	-999	-9	-9	-999
8320	21	71	41	66	1	2.38	5.773	5.765	0.008	5.767	5.733	0.034	5.791	5.677	0.114	5.656	5.572	0.084	5.633	5.611	0.022	5.534	5.389	0.145
8321	21	72	41	68	1	2.888	5.993	5.83	0.163	6.5	5.767	0.733	6.264	5.823	0.441	6.04	5.961	0.079	6.054	5.926	0.128	5.928	5.808	0.12
8322	21	73	41	70	1	2.882	6.702	5.791	0.911	6.999	5.735	1.264	6.236	5.779	0.457	5.932	5.983	-0.051	6.033	6.023	0.01	5.937	5.952	-0.015
8323	21	74	41	72	1	1.908	5.508	4.87	0.638	5.858	5.003	0.855	5.195	5.087	0.108	5.16	5.095	0.065	5.247	5.124	0.123	5.246	5.238	0.008
8324	21	75	41	74	1	0.6125	5.017	3.727	1.29	4.432	4.078	0.354	4.018	3.878	0.14	4.087	3.883	0.204	3.998	3.999	-0.001	3.951	4.056	-0.105
8325	22	1	43	-74	0	-9	-9	-9	-999	-9	-9	-999	-9	-9	-999	-9	-9	-999	-9	-9	-999	-9	-9	-999
8326	22	2	43	-72	0	-9	-9	-9	-999	-9	-9	-999	-9	-9	-999	-9	-9	-999	-9	-9	-999	-9	-9	-999
8327	22	3	43	-70	0	-9	-9	-9	-999	-9	-9	-999	-9	-9	-999	-9	-9	-999	-9	-9	-999	-9	-9	-999
8328	22	4	43	-68	1	-1.246	2.467	2.329	0.138	2.442	2.319	0.123	2.431	1.667	0.764	2.385	1.575	0.81	2.373	1.619	0.754	2.381	1.555	0.826
8329	22	5	43	-66	1	-0.8725	2.492	2.382	0.11	2.458	2.375	0.083	2.455	2.325	0.13	2.407	2.246	0.161	2.381	2.243	0.138	2.39	2.21	0.18
8330	22	6	43	-64	1	-0.3989	2.459	2.384	0.075	2.473	2.422	0.051	2.471	2.41	0.061	2.429	2.421	0.008	2.407	2.397	0.01	2.409	2.393	0.016
8331	22	7	43	-62	1	-0.346	2.442	2.506	-0.064	2.452	2.587	-0.135	2.468	2.488	-0.02	2.454	2.573	-0.119	2.419	2.478	-0.059	2.445	2.483	-0.038
8332	22	8	43	-60	1	-0.02418	2.467	3.053	-0.586	2.492	3.133	-0.641	2.5	3.14	-0.64	2.503	3.158	-0.655	2.517	3.098	-0.581	2.684	3.069	-0.385
8333	22	9	43	-58	1	0.6268	2.495	3.918	-1.423	2.549	3.511	-0.962	2.563	3.479	-0.916	2.718	3.492	-0.774	3.106	3.531	-0.425	3.349	3.626	-0.277
8334	22	10	43	-56	1	1.477	2.563	4.515	-1.952	2.598	4.668	-2.07	3.056	4.761	-1.705	3.671	4.528	-0.857	3.94	4.663	-0.723	4.073	4.619	-0.546
8335	22	11	43	-54	1	2.291	2.607	5.587	-2.98	2.621	5.398	-2.777	3.487	5.571	-2.084	4.087	5.602	-1.515	4.295	5.421	-1.126	4.445	5.323	-0.878
8336	22	12	43	-52	1	2.901	2.673	6.259	-3.586	2.778	6.258	-3.48	4.717	5.857	-1.14	5.145	5.895	-0.75	5.417	5.867	-0.45	5.544	5.896	-0.352
8337	22	13	43	-50	1	4.25	3.096	7.06	-3.964	4.645	7.191	-2.546	6.465	7.394	-0.929	6.635	7.394	-0.759	6.709	7.282	-0.573	6.711	7.238	-0.527
8338	22	14	43	-48	1	5.225	4.663	7.919	-3.256	6.066	7.87	-1.804	7.283	7.893	-0.61	7.406	7.997	-0.591	7.45	8.192	-0.742	7.455	8.231	-0.776
8339	22	15	43	-46	1	7.136	7.902	10.05	-2.148	8.718	9.959	-1.241	8.909	10.02	-1.111	9.099	10.01	-0.911	9.377	10.07	-0.693	9.468	10.12	-0.652
8340	22	16	43	-44	1	9.271	10.87	12.07	-1.2	12.5	12.46	0.04	12.44	12.44	0	12.27	12.36	-0.09	12.32	12.24	0.08	12.25	12.18	0.07
8341	22	17	43	-42	1	13.5	18.91	16.66	2.25	17.65	16.78	0.87	17.33	16.63	0.7	17.92	16.69	1.23	17.29	16.71	0.58	17.3	16.55	0.75
8342	22	18	43	-40	1	16.41	20.78	19.96	0.82	20.22	19.54	0.68	19.82	19.36	0.46	19.63	19.29	0.34	19.67	19.31	0.36	19.59	19.27	0.32
8343	22	19	43	-38	1	17.55	21.05	20.31	0.74	20.4	20.85	-0.45	20.22	20.68	-0.46	19.98	20.55	-0.57	20.24	20.49	-0.25	20.17	20.46	-0.29
8344	22	20	43	-36	1	18.03	21.12	21.1	0.02	20.68	21.02	-0.34	20.69	21.07	-0.38	20.47	21.14	-0.67	20.66	21.11	-0.45	20.65	21.17	-0.52
8345	22	21	43	-34	1	19.11	21.9	22.1	-0.2	21.9	22.01	-0.11	22.02	22.12	-0.1	21.97	22.19	-0.22	22.02	22.17	-0.15	21.95	22.28	-0.33
8346	22	22	43	-32	1	20.83	24.81	23.88	0.93	24.49	23.84	0.65	23.96	23.88	0.08	23.98	23.88	0.1	23.87	23.78	0.09	23.79	23.82	-0.03
8347	22	23	43	-30.1	1	22.38	26.5	25.65	0.85	26.3	25.33	0.97	25.72	25.42	0.3	25.6	25.34	0.26	25.53	25.31	0.22	25.57	25.18	0.39
8348	22	24	43	-28.1	1	23.09	26.78	26.05	0.73	26.68	26	0.68	26.35	26.09	0.26	26.06	26.07	-0.01	26.06	26.06	0	26.11	26.04	0.07
8349	22	25	43	-26.1	1	23.93	27.95	26.6	1.35	27.83	26.8	1.03	27.39	26.86	0.53	27.1	26.88	0.22	27.03	26.91	0.12	27.05	26.89	0.16
8350	22	26	43	-24.1	1	25.13	28.94	28.16	0.78	28.7	28.19	0.51	28.39	28.07	0.32	28.15	27.97	0.18	28.03	27.92	0.11	27.96	27.92	0.04
8351	22	27	43	-22.1	1	25.84	29.07	28.58	0.49	28.82	28.59	0.23	28.71	28.59	0.12	28.63	28.53	0.1	28.52	28.47	0.05	28.45	28.45	0
8352	22	28	43	-20.1	1	26.19	29.15	28.7	0.45	28.89	28.66	0.23	28.78	28.72	0.06	28.76	28.71	0.05	28.8	28.69	0.11	28.74	28.66	0.08
8353	22	29	43	-18.1	1	26.19	29.23	28.81	0.42	28.94	28.82	0.12	28.78	28.76	0.02	28.74	28.76	-0.02	28.78	28.74	0.04	28.74	28.72	0.02
8354	22	30	43	-16.1	1	26.28	29.28	28.83	0.45	28.95	28.79	0.16	28.78	28.79	-0.01	28.71	28.79	-0.08	28.73	28.76	-0.03	28.71	28.75	-0.04
8355	22	31	43	-14.1	1	26.29	29.31	28.83	0.48	28.97	28.8	0.17	28.76	28.84	-0.08	28.66	28.79	-0.13	28.67	28.77	-0.1	28.66	28.78	-0.12
8356	22	32	43	-12.1	1	26.07	29.36	28.76	0.6	28.98	28.73	0.25	28.69	28.78	-0.09	28.56	28.76	-0.2	28.54	28.74	-0.2	28.52	28.75	-0.23
8357	22	33	43	-10.1	1	25.8	29.35	28.74	0.61	29	28.67	0.33	28.64	28.71	-0.07	28.48	28.76	-0.28	28.46	28.69	-0.23	28.44	28.69	-0.25
8358	22	34	43	-8.1	1	25.75	29.31	28.7	0.61	28.97	28.61	0.36	28.67	28.67	0	28.52	28.75	-0.23	28.49	28.66	-0.17	28.47	28.68	-0.21
8359	22	35	43	-6	1	25.79	29.27	28.67	0.6	28.94	28.62	0.32	28.7	28.66	0.04	28.59	28.74	-0.15	28.58	28.68	-0.1	28.53	28.68	-0.15
8360	22	36	43	-4	1	25.66	29.28	28.62	0.66	28.94	28.63	0.31	28.73	28.61	0.12	28.64	28.68	-0.04	28.61	28.65	-0.04	28.59	28.65	-0.06
8361	22	37	43	-2	1	25.64	29.28	28.6	0.68	28.96	28.63	0.33	28.77	28.58	0.19	28.66	28.62	0.04	28.63	28.62	0.01	28.61	28.61	0
8362	22	38	43	-0.1	1	25.66	29.29	28.57	0.72	28.99	28.59	0.4	28.8	28.59	0.21	28.67	28.6	0.07	28.65	28.61	0.04	28.61	28.6	0.01
8363	22	39	43	1.9	0	-9	-9	-9	-999	-9	-9	-999	-9	-9	-999	-9	-9	-999	-9	-9	-999	-9	-9	-999
8364	22	40	43	4	0	-9	-9	-9	-999	-9	-9	-999	-9	-9	-999	-9	-9	-999	-9	-9	-999	-9	-9	-999
8365	22	41	43	6	0	-9	-9	-9	-999	-9	-9	-999	-9	-9	-999	-9	-9	-999	-9	-9	-999	-9	-9	-999
8366	22	42	43	8	0	-9	-9	-9	-999	-9	-9	-999	-9	-9	-999	-9	-9	-999	-9	-9	-999	-9	-9	-999
8367	22	43	43	9.9	1	22.87	26.18	26.06	0.12	26.25	26.19	0.06	26.26	26.19	0.07	26.45	26.89	-0.44	26.71	26.92	-0.21	26.84	26.91	-0.07
8368	22	44	43	11.9	1	23.18	26.26	26.13	0.13	26.31	26.28	0.03	26.39	26.29	0.1	26.57	26.92	-0.35	26.85	26.96	-0.11	26.92	26.98	-0.06
8369	22	45	43	13.9	1	25.35	28.62	28.69	-0.07	28.62	28.48	0.14	28.13	27.94	0.19	27.99	27.87	0.12	27.93	27.83	0.1	27.88	27.83	0.05
8370	22	46	43	15.9	1	25.61	28.66	28.8	-0.14	28.64	28.6	0.04	28.58	28.58	0	28.42	28.35	0.07	28.28	28.25	0.03	28.21	28.15	0.06
8371	22	47	43	17.9	0	-9	-9	-9	-999	-9	-9	-999	-9	-9	-999	-9	-9	-999	-9	-9	-999	-9	-9	-999
8372	22	48	43	19.9	0	-9	-9	-9	-999	-9	-9	-999	-9	-9	-999	-9	-9	-999	-9	-9	-999	-9	-9	-999
8373	22	49	43	21.9	0	-9	-9	-9	-999	-9	-9	-999	-9	-9	-999	-9	-9	-999	-9	-9	-999	-9	-9	-999
8374	22	50	43	23.9	0	-9	-9	-9	-999	-9	-9	-999	-9	-9	-999	-9	-9	-999	-9	-9	-999	-9	-9	-999
8375	22	51	43	25.9	0	-9	-9	-9	-999	-9	-9	-999	-9	-9	-999	-9	-9	-999	-9	-9	-999	-9	-9	-999
8376	22	52	43	27.9	0	-9	-9	-9	-999	-9	-9	-999	-9	-9	-999	-9	-9	-999	-9	-9	-999	-9	-9	-999
8377	22	53	43	29.9	0	-9	-9	-9	-999	-9	-9	-999	-9	-9	-999	-9	-9	-999	-9	-9	-999	-9	-9	-999
8378	22	54	43	31.9	0	-9	-9	-9	-999	-9	-9	-999	-9	-9	-999	-9	-9	-999	-9	-9	-999	-9	-9	-999
8379	22	55	43	34	0	-9	-9	-9	-999	-9	-9	-999	-9	-9	-999	-9	-9	-999	-9	-9	-999	-9	-9	-999
8380	22	56	43	36	0	-9	-9	-9	-999	-9	-9	-999	-9	-9	-999	-9	-9	-999	-9	-9	-999	-9	-9	-999
8381	22	57	43	38	0	-9	-9	-9	-999	-9	-9	-999	-9	-9	-999	-9	-9	-999	-9	-9	-999	-9	-9	-999
8382	22	58	43	40	0	-9	-9	-9	-999	-9	-9	-999	-9	-9	-999	-9	-9	-999	-9	-9	-999	-9	-9	-999
8383	22	59	43	42	0	-9	-9	-9	-999	-9	-9	-999	-9	-9	-999	-9	-9	-999	-9	-9	-999	-9	-9	-999
8384	22	60	43	44	0	-9	-9	-9	-999	-9	-9	-999	-9	-9	-999	-9	-9	-999	-9	-9	-999	-9	-9	-999
8385	22	61	43	46	0	-9	-9	-9	-999	-9	-9	-999	-9	-9	-999	-9	-9	-999	-9	-9	-999	-9	-9	-999
8386	22	62	43	48	0	-9	-9	-9	-999	-9	-9	-999	-9	-9	-999	-9	-9	-999	-9	-9	-999	-9	-9	-999
8387	22	63	43	50	0	-9	-9	-9	-999	-9	-9	-999	-9	-9	-999	-9	-9	-999	-9	-9	-999	-9	-9	-999
8388	22	64	43	52	0	-9	-9	-9	-999	-9	-9	-999	-9	-9	-999	-9	-9	-999	-9	-9	-999	-9	-9	-999
8389	22	65	43	54	0	-9	-9	-9	-999	-9	-9	-999	-9	-9	-999	-9	-9	-999	-9	-9	-999	-9	-9	-999
8390	22	66	43	56	0	-9	-9	-9	-999	-9	-9	-999	-9	-9	-999	-9	-9	-999	-9	-9	-999	-9	-9	-999
8391	22	67	43	58	0	-9	-9	-9	-999	-9	-9	-999	-9	-9	-999	-9	-9	-999	-9	-9	-999	-9	-9	-999
8392	22	68	43	60	0	-9	-9	-9	-999	-9	-9	-999	-9	-9	-999	-9	-9	-999	-9	-9	-999	-9	-9	-999
8393	22	69	43	62	0	-9	-9	-9	-999	-9	-9	-999	-9	-9	-999	-9	-9	-999	-9	-9	-999	-9	-9	-999
8394	22	70	43	64	0	-9	-9	-9	-999	-9	-9	-999	-9	-9	-999	-9	-9	-999	-9	-9	-999	-9	-9	-999
8395	22	71	43	66	1	1.702	5.773	5.677	0.096	5.691	5.499	0.192	5.534	5.341	0.193	5.291	5.263	0.028	5.3	5.273	0.027	5.193	5.066	0.127
8396	22	72	43	68	1	1.998	5.755	5.683	0.072	5.812	5.534	0.278	5.615	5.431	0.184	5.458	5.386	0.072	5.526	5.365	0.161	5.473	5.259	0.214
8397	22	73	43	70	1	2.094	5.753	5.251	0.502	6.18	5.359	0.821	5.642	5.338	0.304	5.547	5.435	0.112	5.61	5.408	0.202	5.562	5.382	0.18
8398	22	74	43	72	1	2.27	5.417	4.578	0.839	5.496	4.836	0.66	5.003	4.926	0.077	5.062	4.942	0.12	5.147	5.004	0.143	5.179	5.109	0.07
8399	22	75	43	74	1	0.503	5.078	3.62	1.458	4.415	3.967	0.448	4.033	3.767	0.266	4.044	3.693	0.351	3.955	3.846	0.109	3.819	3.915	-0.096
8400	23	1	45	-74	0	-9	-9	-9	-999	-9	-9	-999	-9	-9	-999	-9	-9	-999	-9	-9	-999	-9	-9	-999
8401	23	2	45	-72	0	-9	-9	-9	-999	-9	-9	-999	-9	-9	-999	-9	-9	-999	-9	-9	-999	-9	-9	-999
8402	23	3	45	-70	0	-9	-9	-9	-999	-9	-9	-999	-9	-9	-999	-9	-9	-999	-9	-9	-999	-9	-9	-999
8403	23	4	45	-68	1	-1.308	2.479	2.278	0.201	2.449	2.335	0.114	2.413	1.605	0.808	2.379	1.566	0.813	2.373	1.571	0.802	2.377	1.564	0.813
8404	23	5	45	-66	1	-0.9906	2.496	2.404	0.092	2.459	2.373	0.086	2.455	2.219	0.236	2.403	2.078	0.325	2.381	2.104	0.277	2.39	2.046	0.344
8405	23	6	45	-64	1	-0.4501	2.502	2.391	0.111	2.473	2.417	0.056	2.483	2.405	0.078	2.444	2.433	0.011	2.402	2.405	-0.003	2.414	2.379	0.035
8406	23	7	45	-62	1	-0.3057	2.455	2.523	-0.068	2.456	2.603	-0.147	2.488	2.581	-0.093	2.468	2.626	-0.158	2.42	2.53	-0.11	2.459	2.521	-0.062
8407	23	8	45	-60	1	0.07653	2.478	3.138	-0.66	2.512	3.179	-0.667	2.511	3.15	-0.639	2.518	3.17	-0.652	2.521	3.128	-0.607	2.735	3.142	-0.407
8408	23	9	45	-58	1	0.6212	2.527	3.837	-1.31	2.571	3.526	-0.955	2.576	3.439	-0.863	2.688	3.509	-0.821	3.094	3.503	-0.409	3.346	3.625	-0.279
8409	23	10	45	-56	1	1.539	2.571	4.443	-1.872	2.614	4.5	-1.886	2.983	4.773	-1.79	3.574	4.518	-0.944	3.859	4.654	-0.795	3.971	4.601	-0.63
8410	23	11	45	-54	1	2.121	2.611	5.526	-2.915	2.633	5.38	-2.747	3.614	5.54	-1.926	4.121	5.441	-1.32	4.331	5.297	-0.966	4.453	5.237	-0.784
8411	23	12	45	-52	1	3.038	2.691	6.267	-3.576	2.97	6.199	-3.229	4.909	5.839	-0.93	5.306	5.947	-0.641	5.58	5.92	-0.34	5.69	5.976	-0.286
8412	23	13	45	-50	1	4.165	3.19	7.102	-3.912	4.786	7.192	-2.406	6.436	7.405	-0.969	6.603	7.383	-0.78	6.701	7.241	-0.54	6.664	7.152	-0.488
8413	23	14	45	-48	1	5.1	4.53	7.893	-3.363	5.977	7.76	-1.783	7.131	7.864	-0.733	7.298	7.935	-0.637	7.367	8.128	-0.761	7.324	8.144	-0.82
8414	23	15	45	-46	1	7.159	8.094	9.964	-1.87	8.588	9.844	-1.256	8.888	10.02	-1.132	8.992	10.04	-1.048	9.334	10.06	-0.726	9.413	10.07	-0.657
8415	23	16	45	-44	1	9.177	10.63	11.76	-1.13	12.26	12.27	-0.01	12.2	12.2	0	12.14	12.1	0.04	12.11	12.04	0.07	12.16	11.97	0.19
8416	23	17	45	-42	1	14.02	19.17	16.78	2.39	18.2	16.85	1.35	17.8	16.97	0.83	18.32	17.07	1.25	17.81	16.97	0.84	17.72	16.95	0.77
8417	23	18	45	-40	1	16.68	20.53	20	0.53	20.11	19.56	0.55	19.72	19.59	0.13	19.58	19.54	0.04	19.66	19.56	0.1	19.62	19.55	0.07
8418	23	19	45	-38	1	17.29	20.77	20.18	0.59	20.16	20.51	-0.35	19.98	20.26	-0.28	19.8	20.27	-0.47	20.01	20.28	-0.27	19.95	20.24	-0.29
8419	23	20	45	-36	1	17.91	20.89	20.81	0.08	20.43	21	-0.57	20.56	20.95	-0.39	20.33	20.97	-0.64	20.55	20.97	-0.42	20.55	21	-0.45
8420	23	21	45	-34	1	18.85	21.5	21.86	-0.36	21.46	21.69	-0.23	21.67	21.88	-0.21	21.68	21.98	-0.3	21.65	21.93	-0.28	21.6	22.03	-0.43
8421	23	22	45	-32	1	20.46	24.27	23.57	0.7	23.93	23.58	0.35	23.59	23.5	0.09	23.58	23.54	0.04	23.58	23.54	0.04	23.47	23.46	0.01
8422	23	23	45	-30.1	1	22.15	26.36	25.58	0.78	26.14	25.23	0.91	25.53	25.19	0.34	25.42	25.13	0.29	25.35	25.05	0.3	25.4	25.04	0.36
8423	23	24	45	-28.1	1	23.09	26.62	26.05	0.57	26.6	25.97	0.63	26.32	26.06	0.26	26.01	26.03	-0.02	26.03	26	0.03	26.06	25.94	0.12
8424	23	25	45	-26.1	1	23.75	26.99	26.32	0.67	26.92	26.72	0.2	26.86	26.74	0.12	26.57	26.65	-0.08	26.56	26.6	-0.04	26.6	26.7	-0.1
8425	23	26	45	-24.1	0	-9	-9	-9	-999	-9	-9	-999	-9	-9	-999	-9	-9	-999	-9	-9	-999	-9	-9	-999
8426	23	27	45	-22.1	0	-9	-9	-9	-999	-9	-9	-999	-9	-9	-999	-9	-9	-999	-9	-9	-999	-9	-9	-999
8427	23	28	45	-20.1	1	25.82	28.91	28.74	0.17	28.77	28.7	0.07	28.8	28.72	0.08	28.75	28.7	0.05	28.69	28.68	0.01	28.66	28.65	0.01
8428	23	29	45	-18.1	1	25.98	29	28.78	0.22	28.84	28.78	0.06	28.85	28.76	0.09	28.82	28.75	0.07	28.84	28.74	0.1	28.84	28.72	0.12
8429	23	30	45	-16.1	1	26.27	29.27	28.79	0.48	28.97	28.79	0.18	28.8	28.79	0.01	28.75	28.77	-0.02	28.77	28.76	0.01	28.76	28.75	0.01
8430	23	31	45	-14.1	1	26.28	29.32	28.82	0.5	28.98	28.77	0.21	28.74	28.81	-0.07	28.65	28.79	-0.14	28.65	28.77	-0.12	28.63	28.75	-0.12
8431	23	32	45	-12.1	1	25.95	29.38	28.72	0.66	29.01	28.7	0.31	28.64	28.74	-0.1	28.5	28.73	-0.23	28.47	28.71	-0.24	28.46	28.7	-0.24
8432	23	33	45	-10.1	1	25.65	29.39	28.67	0.72	29.01	28.61	0.4	28.61	28.66	-0.05	28.45	28.68	-0.23	28.41	28.64	-0.23	28.39	28.63	-0.24
8433	23	34	45	-8.1	1	25.62	29.32	28.64	0.68	28.98	28.61	0.37	28.67	28.66	0.01	28.49	28.69	-0.2	28.45	28.61	-0.16	28.41	28.59	-0.18
8434	23	35	45	-6	1	25.7	29.3	28.64	0.66	28.95	28.6	0.35	28.71	28.65	0.06	28.58	28.67	-0.09	28.55	28.66	-0.11	28.52	28.63	-0.11
8435	23	36	45	-4	1	25.6	29.29	28.63	0.66	28.94	28.63	0.31	28.74	28.6	0.14	28.65	28.66	-0.01	28.64	28.65	-0.01	28.59	28.62	-0.03
8436	23	37	45	-2	1	25.48	29.34	28.57	0.77	29	28.6	0.4	28.84	28.58	0.26	28.76	28.62	0.14	28.74	28.6	0.14	28.72	28.59	0.13
8437	23	38	45	-0.1	1	25.56	29.32	28.57	0.75	29.03	28.57	0.46	28.85	28.58	0.27	28.77	28.59	0.18	28.75	28.59	0.16	28.72	28.59	0.13
8438	23	39	45	1.9	1	25.62	29.34	28.61	0.73	29.06	28.57	0.49	28.9	28.58	0.32	28.81	28.59	0.22	28.78	28.6	0.18	28.75	28.59	0.16
8439	23	40	45	4	0	-9	-9	-9	-999	-9	-9	-999	-9	-9	-999	-9	-9	-999	-9	-9	-999	-9	-9	-999
8440	23	41	45	6	0	-9	-9	-9	-999	-9	-9	-999	-9	-9	-999	-9	-9	-999	-9	-9	-999	-9	-9	-999
8441	23	42	45	8	0	-9	-9	-9	-999	-9	-9	-999	-9	-9	-999	-9	-9	-999	-9	-9	-999	-9	-9	-999
8442	23	43	45	9.9	1	23.41	26.28	26.2	0.08	26.37	26.3	0.07	26.37	26.29	0.08	26.52	26.9	-0.38	26.74	26.93	-0.19	26.84	26.92	-0.08
8443	23	44	45	11.9	1	23.79	26.36	26.48	-0.12	26.41	26.5	-0.09	26.47	26.54	-0.07	26.66	26.94	-0.28	26.87	26.95	-0.08	26.94	26.96	-0.02
8444	23	45	45	13.9	1	22.95	26.33	25.91	0.42	26.42	26.21	0.21	26.54	26.41	0.13	26.81	26.96	-0.15	26.96	27.01	-0.05	27.02	27.09	-0.07
8445	23	46	45	15.9	0	-9	-9	-9	-999	-9	-9	-999	-9	-9	-999	-9	-9	-999	-9	-9	-999	-9	-9	-999
8446	23	47	45	17.9	0	-9	-9	-9	-999	-9	-9	-999	-9	-9	-999	-9	-9	-999	-9	-9	-999	-9	-9	-999
8447	23	48	45	19.9	0	-9	-9	-9	-999	-9	-9	-999	-9	-9	-999	-9	-9	-999	-9	-9	-999	-9	-9	-999
8448	23	49	45	21.9	0	-9	-9	-9	-999	-9	-9	-999	-9	-9	-999	-9	-9	-999	-9	-9	-999	-9	-9	-999
8449	23	50	45	23.9	0	-9	-9	-9	-999	-9	-9	-999	-9	-9	-999	-9	-9	-999	-9	-9	-999	-9	-9	-999
8450	23	51	45	25.9	0	-9	-9	-9	-999	-9	-9	-999	-9	-9	-999	-9	-9	-999	-9	-9	-999	-9	-9	-999
8451	23	52	45	27.9	0	-9	-9	-9	-999	-9	-9	-999	-9	-9	-999	-9	-9	-999	-9	-9	-999	-9	-9	-999
8452	23	53	45	29.9	0	-9	-9	-9	-999	-9	-9	-999	-9	-9	-999	-9	-9	-999	-9	-9	-999	-9	-9	-999
8453	23	54	45	31.9	0	-9	-9	-9	-999	-9	-9	-999	-9	-9	-999	-9	-9	-999	-9	-9	-999	-9	-9	-999
8454	23	55	45	34	0	-9	-9	-9	-999	-9	-9	-999	-9	-9	-999	-9	-9	-999	-9	-9	-999	-9	-9	-999
8455	23	56	45	36	0	-9	-9	-9	-999	-9	-9	-999	-9	-9	-999	-9	-9	-999	-9	-9	-999	-9	-9	-999
8456	23	57	45	38	0	-9	-9	-9	-999	-9	-9	-999	-9	-9	-999	-9	-9	-999	-9	-9	-999	-9	-9	-999
8457	23	58	45	40	0	-9	-9	-9	-999	-9	-9	-999	-9	-9	-999	-9	-9	-999	-9	-9	-999	-9	-9	-999
8458	23	59	45	42	0	-9	-9	-9	-999	-9	-9	-999	-9	-9	-999	-9	-9	-999	-9	-9	-999	-9	-9	-999
8459	23	60	45	44	0	-9	-9	-9	-999	-9	-9	-999	-9	-9	-999	-9	-9	-999	-9	-9	-999	-9	-9	-999
8460	23	61	45	46	0	-9	-9	-9	-999	-9	-9	-999	-9	-9	-999	-9	-9	-999	-9	-9	-999	-9	-9	-999
8461	23	62	45	48	0	-9	-9	-9	-999	-9	-9	-999	-9	-9	-999	-9	-9	-999	-9	-9	-999	-9	-9	-999
8462	23	63	45	50	0	-9	-9	-9	-999	-9	-9	-999	-9	-9	-999	-9	-9	-999	-9	-9	-999	-9	-9	-999
8463	23	64	45	52	0	-9	-9	-9	-999	-9	-9	-999	-9	-9	-999	-9	-9	-999	-9	-9	-999	-9	-9	-999
8464	23	65	45	54	0	-9	-9	-9	-999	-9	-9	-999	-9	-9	-999	-9	-9	-999	-9	-9	-999	-9	-9	-999
8465	23	66	45	56	0	-9	-9	-9	-999	-9	-9	-999	-9	-9	-999	-9	-9	-999	-9	-9	-999	-9	-9	-999
8466	23	67	45	58	0	-9	-9	-9	-999	-9	-9	-999	-9	-9	-999	-9	-9	-999	-9	-9	-999	-9	-9	-999
8467	23	68	45	60	0	-9	-9	-9	-999	-9	-9	-999	-9	-9	-999	-9	-9	-999	-9	-9	-999	-9	-9	-999
8468	23	69	45	62	0	-9	-9	-9	-999	-9	-9	-999	-9	-9	-999	-9	-9	-999	-9	-9	-999	-9	-9	-999
8469	23	70	45	64	0	-9	-9	-9	-999	-9	-9	-999	-9	-9	-999	-9	-9	-999	-9	-9	-999	-9	-9	-999
8470	23	71	45	66	1	1.344	5.714	5.443	0.271	5.516	5.238	0.278	5.18	4.915	0.265	4.89	4.997	-0.107	4.959	4.978	-0.019	4.918	4.864	0.054
8471	23	72	45	68	1	1.696	5.702	5.313	0.389	5.546	5.276	0.27	5.283	5.068	0.215	5.183	5.017	0.166	5.274	4.983	0.291	5.253	4.919	0.334
8472	23	73	45	70	1	1.785	5.638	4.863	0.775	5.714	5.043	0.671	5.288	4.901	0.387	5.27	4.96	0.31	5.34	4.948	0.392	5.338	4.928	0.41
8473	23	74	45	72	1	1.819	5.36	4.157	1.203	5.25	4.511	0.739	4.814	4.654	0.16	4.911	4.678	0.233	5.019	4.694	0.325	5.034	4.738	0.296
8474	23	75	45	74	1	0.5052	5.073	3.546	1.527	4.429	3.874	0.555	4.04	3.763	0.277	4.045	3.55	0.495	3.976	3.753	0.223	3.824	3.829	-0.005
8475	24	1	47	-74	0	-9	-9	-9	-999	-9	-9	-999	-9	-9	-999	-9	-9	-999	-9	-9	-999	-9	-9	-999
8476	24	2	47	-72	0	-9	-9	-9	-999	-9	-9	-999	-9	-9	-999	-9	-9	-999	-9	-9	-999	-9	-9	-999
8477	24	3	47	-70	0	-9	-9	-9	-999	-9	-9	-999	-9	-9	-999	-9	-9	-999	-9	-9	-999	-9	-9	-999
8478	24	4	47	-68	1	-1.381	2.456	2.245	0.211	2.423	2.251	0.172	2.397	1.575	0.822	2.371	1.569	0.802	2.37	1.551	0.819	2.361	1.562	0.799
8479	24	5	47	-66	1	-1.108	2.51	2.362	0.148	2.463	2.369	0.094	2.452	2.034	0.418	2.399	1.953	0.446	2.377	1.906	0.471	2.384	1.836	0.548
8480	24	6	47	-64	1	-0.6341	2.504	2.395	0.109	2.488	2.392	0.096	2.495	2.394	0.101	2.447	2.42	0.027	2.399	2.381	0.018	2.41	2.375	0.035
8481	24	7	47	-62	1	-0.2701	2.481	2.614	-0.133	2.458	2.621	-0.163	2.503	2.593	-0.09	2.478	2.654	-0.176	2.44	2.531	-0.091	2.473	2.551	-0.078
8482	24	8	47	-60	1	0.149	2.483	3.135	-0.652	2.528	3.191	-0.663	2.525	3.167	-0.642	2.524	3.181	-0.657	2.563	3.172	-0.609	2.74	3.205	-0.465
8483	24	9	47	-58	1	0.6637	2.536	3.829	-1.293	2.589	3.561	-0.972	2.591	3.47	-0.879	2.673	3.549	-0.876	3.082	3.581	-0.499	3.328	3.655	-0.327
8484	24	10	47	-56	1	1.518	2.583	4.469	-1.886	2.624	4.416	-1.792	2.99	4.686	-1.696	3.506	4.439	-0.933	3.839	4.611	-0.772	3.957	4.592	-0.635
8485	24	11	47	-54	1	2.203	2.619	5.565	-2.946	2.657	5.388	-2.731	3.715	5.496	-1.781	4.168	5.417	-1.249	4.358	5.23	-0.872	4.493	5.24	-0.747
8486	24	12	47	-52	1	3.115	2.705	6.258	-3.553	2.877	6.194	-3.317	4.927	5.864	-0.937	5.302	6.013	-0.711	5.474	6.011	-0.537	5.616	6.033	-0.417
8487	24	13	47	-50	1	4.078	2.909	7.052	-4.143	4.361	7.225	-2.864	6.066	7.377	-1.311	6.281	7.295	-1.014	6.452	7.193	-0.741	6.464	7.103	-0.639
8488	24	14	47	-48	1	5.029	4.692	8.018	-3.326	6.151	7.791	-1.64	7.14	7.859	-0.719	7.281	7.938	-0.657	7.366	8.059	-0.693	7.32	8.078	-0.758
8489	24	15	47	-46	1	6.506	6.609	9.218	-2.609	7.735	9.385	-1.65	8.022	9.711	-1.689	8.12	9.552	-1.432	8.315	9.539	-1.224	8.462	9.44	-0.978
8490	24	16	47	-44	1	8.131	9.547	11.44	-1.893	10.49	11.38	-0.89	10.85	11.25	-0.4	10.96	11.13	-0.17	11	11.11	-0.11	11.15	11.05	0.1
8491	24	17	47	-42	1	13.52	18.83	16.75	2.08	17.82	16.52	1.3	17.54	16.56	0.98	18.19	16.62	1.57	17.61	16.58	1.03	17.47	16.63	0.84
8492	24	18	47	-40	1	16.43	20.07	19.79	0.28	19.5	19.43	0.07	19.27	19.46	-0.19	19.24	19.39	-0.15	19.13	19.39	-0.26	19.2	19.34	-0.14
8493	24	19	47	-38	1	16.95	20.39	20.08	0.31	19.77	20.07	-0.3	19.61	19.96	-0.35	19.56	19.96	-0.4	19.63	19.98	-0.35	19.68	19.93	-0.25
8494	24	20	47	-36	1	17.69	20.69	20.49	0.2	20.19	20.88	-0.69	20.22	20.74	-0.52	20.13	20.66	-0.53	20.34	20.7	-0.36	20.33	20.76	-0.43
8495	24	21	47	-34	1	18.73	21.4	21.72	-0.32	21.27	21.56	-0.29	21.51	21.72	-0.21	21.47	21.74	-0.27	21.45	21.81	-0.36	21.41	21.87	-0.46
8496	24	22	47	-32	1	20.26	23.85	23.29	0.56	23.68	23.41	0.27	23.33	23.27	0.06	23.29	23.31	-0.02	23.36	23.25	0.11	23.21	23.18	0.03
8497	24	23	47	-30.1	1	21.85	25.99	25.17	0.82	25.73	25.12	0.61	25.16	24.88	0.28	25.17	24.8	0.37	25.04	24.77	0.27	25	24.79	0.21
8498	24	24	47	-28.1	1	22.98	26.57	26.02	0.55	26.53	25.81	0.72	26.28	25.95	0.33	26.02	25.97	0.05	26.02	25.86	0.16	26.01	25.76	0.25
8499	24	25	47	-26.1	1	23.64	27.01	26.3	0.71	26.98	26.74	0.24	26.97	26.73	0.24	26.8	26.58	0.22	26.76	26.54	0.22	26.74	26.53	0.21
8500	24	26	47	-24.1	1	23.83	27.47	26.72	0.75	27.41	26.86	0.55	27.26	26.79	0.47	27.27	26.83	0.44	27.15	26.81	0.34	27.07	26.75	0.32
8501	24	27	47	-22.1	1	23.33	26.43	26.63	-0.2	26.27	26.65	-0.38	26.38	26.57	-0.19	26.47	26.64	-0.17	26.45	26.71	-0.26	26.45	26.63	-0.18
8502	24	28	47	-20.1	0	-9	-9	-9	-999	-9	-9	-999	-9	-9	-999	-9	-9	-999	-9	-9	-999	-9	-9	-999
8503	24	29	47	-18.1	0	-9	-9	-9	-999	-9	-9	-999	-9	-9	-999	-9	-9	-999	-9	-9	-999	-9	-9	-999
8504	24	30	47	-16.1	1	25.96	29.15	28.62	0.53	28.96	28.73	0.23	28.79	28.69	0.1	28.7	28.68	0.02	28.71	28.63	0.08	28.7	28.6	0.1
8505	24	31	47	-14.1	1	26.13	29.29	28.7	0.59	28.97	28.75	0.22	28.74	28.75	-0.01	28.66	28.72	-0.06	28.66	28.7	-0.04	28.64	28.68	-0.04
8506	24	32	47	-12.1	1	25.83	29.4	28.64	0.76	29.02	28.67	0.35	28.62	28.68	-0.06	28.48	28.66	-0.18	28.46	28.64	-0.18	28.44	28.63	-0.19
8507	24	33	47	-10.1	1	25.49	29.41	28.61	0.8	29.04	28.57	0.47	28.6	28.6	0	28.43	28.54	-0.11	28.38	28.53	-0.15	28.36	28.51	-0.15
8508	24	34	47	-8.1	1	25.44	29.36	28.6	0.76	28.99	28.57	0.42	28.66	28.61	0.05	28.48	28.59	-0.11	28.43	28.53	-0.1	28.38	28.53	-0.15
8509	24	35	47	-6	1	25.65	29.34	28.62	0.72	28.98	28.6	0.38	28.72	28.67	0.05	28.62	28.68	-0.06	28.57	28.65	-0.08	28.55	28.65	-0.1
8510	24	36	47	-4	1	25.79	29.34	28.63	0.71	28.99	28.6	0.39	28.82	28.64	0.18	28.74	28.71	0.03	28.7	28.73	-0.03	28.69	28.71	-0.02
8511	24	37	47	-2	1	25.64	29.38	28.6	0.78	29.08	28.58	0.5	28.94	28.6	0.34	28.87	28.65	0.22	28.87	28.67	0.2	28.84	28.67	0.17
8512	24	38	47	-0.1	1	25.57	29.41	28.57	0.84	29.15	28.57	0.58	29.01	28.57	0.44	28.92	28.58	0.34	28.9	28.6	0.3	28.88	28.6	0.28
8513	24	39	47	1.9	1	25.63	29.4	28.58	0.82	29.15	28.57	0.58	29	28.57	0.43	28.95	28.59	0.36	28.9	28.58	0.32	28.87	28.59	0.28
8514	24	40	47	4	1	25.43	29.35	28.54	0.81	29.07	28.57	0.5	28.95	28.57	0.38	28.9	28.57	0.33	28.86	28.58	0.28	28.82	28.56	0.26
8515	24	41	47	6	0	-9	-9	-9	-999	-9	-9	-999	-9	-9	-999	-9	-9	-999	-9	-9	-999	-9	-9	-999
8516	24	42	47	8	0	-9	-9	-9	-999	-9	-9	-999	-9	-9	-999	-9	-9	-999	-9	-9	-999	-9	-9	-999
8517	24	43	47	9.9	1	23.71	26.29	26.63	-0.34	26.44	26.64	-0.2	26.61	26.71	-0.1	26.74	26.91	-0.17	26.87	26.93	-0.06	26.91	26.92	-0.01
8518	24	44	47	11.9	1	24.28	26.58	26.97	-0.39	26.63	26.95	-0.32	26.79	26.94	-0.15	26.94	26.98	-0.04	27.04	27.01	0.03	27.09	27.03	0.06
8519	24	45	47	13.9	1	23.47	26.68	26.74	-0.06	26.73	26.61	0.12	26.79	26.58	0.21	26.91	26.94	-0.03	26.99	26.95	0.04	27.07	26.99	0.08
8520	24	46	47	15.9	0	-9	-9	-9	-999	-9	-9	-999	-9	-9	-999	-9	-9	-999	-9	-9	-999	-9	-9	-999
8521	24	47	47	17.9	0	-9	-9	-9	-999	-9	-9	-999	-9	-9	-999	-9	-9	-999	-9	-9	-999	-9	-9	-999
8522	24	48	47	19.9	0	-9	-9	-9	-999	-9	-9	-999	-9	-9	-999	-9	-9	-999	-9	-9	-999	-9	-9	-999
8523	24	49	47	21.9	0	-9	-9	-9	-999	-9	-9	-999	-9	-9	-999	-9	-9	-999	-9	-9	-999	-9	-9	-999
8524	24	50	47	23.9	0	-9	-9	-9	-999	-9	-9	-999	-9	-9	-999	-9	-9	-999	-9	-9	-999	-9	-9	-999
8525	24	51	47	25.9	0	-9	-9	-9	-999	-9	-9	-999	-9	-9	-999	-9	-9	-999	-9	-9	-999	-9	-9	-999
8526	24	52	47	27.9	0	-9	-9	-9	-999	-9	-9	-999	-9	-9	-999	-9	-9	-999	-9	-9	-999	-9	-9	-999
8527	24	53	47	29.9	0	-9	-9	-9	-999	-9	-9	-999	-9	-9	-999	-9	-9	-999	-9	-9	-999	-9	-9	-999
8528	24	54	47	31.9	0	-9	-9	-9	-999	-9	-9	-999	-9	-9	-999	-9	-9	-999	-9	-9	-999	-9	-9	-999
8529	24	55	47	34	0	-9	-9	-9	-999	-9	-9	-999	-9	-9	-999	-9	-9	-999	-9	-9	-999	-9	-9	-999
8530	24	56	47	36	0	-9	-9	-9	-999	-9	-9	-999	-9	-9	-999	-9	-9	-999	-9	-9	-999	-9	-9	-999
8531	24	57	47	38	0	-9	-9	-9	-999	-9	-9	-999	-9	-9	-999	-9	-9	-999	-9	-9	-999	-9	-9	-999
8532	24	58	47	40	0	-9	-9	-9	-999	-9	-9	-999	-9	-9	-999	-9	-9	-999	-9	-9	-999	-9	-9	-999
8533	24	59	47	42	0	-9	-9	-9	-999	-9	-9	-999	-9	-9	-999	-9	-9	-999	-9	-9	-999	-9	-9	-999
8534	24	60	47	44	0	-9	-9	-9	-999	-9	-9	-999	-9	-9	-999	-9	-9	-999	-9	-9	-999	-9	-9	-999
8535	24	61	47	46	0	-9	-9	-9	-999	-9	-9	-999	-9	-9	-999	-9	-9	-999	-9	-9	-999	-9	-9	-999
8536	24	62	47	48	0	-9	-9	-9	-999	-9	-9	-999	-9	-9	-999	-9	-9	-999	-9	-9	-999	-9	-9	-999
8537	24	63	47	50	0	-9	-9	-9	-999	-9	-9	-999	-9	-9	-999	-9	-9	-999	-9	-9	-999	-9	-9	-999
8538	24	64	47	52	0	-9	-9	-9	-999	-9	-9	-999	-9	-9	-999	-9	-9	-999	-9	-9	-999	-9	-9	-999
8539	24	65	47	54	0	-9	-9	-9	-999	-9	-9	-999	-9	-9	-999	-9	-9	-999	-9	-9	-999	-9	-9	-999
8540	24	66	47	56	0	-9	-9	-9	-999	-9	-9	-999	-9	-9	-999	-9	-9	-999	-9	-9	-999	-9	-9	-999
8541	24	67	47	58	0	-9	-9	-9	-999	-9	-9	-999	-9	-9	-999	-9	-9	-999	-9	-9	-999	-9	-9	-999
8542	24	68	47	60	0	-9	-9	-9	-999	-9	-9	-999	-9	-9	-999	-9	-9	-999	-9	-9	-999	-9	-9	-999
8543	24	69	47	62	0	-9	-9	-9	-999	-9	-9	-999	-9	-9	-999	-9	-9	-999	-9	-9	-999	-9	-9	-999
8544	24	70	47	64	0	-9	-9	-9	-999	-9	-9	-999	-9	-9	-999	-9	-9	-999	-9	-9	-999	-9	-9	-999
8545	24	71	47	66	1	0.9371	5.597	5.33	0.267	5.377	5.129	0.248	4.922	4.746	0.176	4.647	4.835	-0.188	4.685	4.775	-0.09	4.635	4.684	-0.049
8546	24	72	47	68	1	1.217	5.549	4.788	0.761	5.313	4.798	0.515	4.879	4.636	0.243	4.74	4.625	0.115	4.799	4.595	0.204	4.823	4.483	0.34
8547	24	73	47	70	1	1.224	5.523	4.232	1.291	5.396	4.551	0.845	4.935	4.473	0.462	4.941	4.479	0.462	5.011	4.473	0.538	5.031	4.408	0.623
8548	24	74	47	72	1	1.458	5.317	3.706	1.611	5.124	4.169	0.955	4.571	4.37	0.201	4.7	4.316	0.384	4.786	4.383	0.403	4.853	4.454	0.399
8549	24	75	47	74	1	0.6154	5.028	3.445	1.583	4.351	3.758	0.593	4.028	3.752	0.276	4.034	3.494	0.54	3.968	3.665	0.303	3.862	3.774	0.088
8550	25	1	49	-74	0	-9	-9	-9	-999	-9	-9	-999	-9	-9	-999	-9	-9	-999	-9	-9	-999	-9	-9	-999
8551	25	2	49	-72	0	-9	-9	-9	-999	-9	-9	-999	-9	-9	-999	-9	-9	-999	-9	-9	-999	-9	-9	-999
8552	25	3	49	-70	0	-9	-9	-9	-999	-9	-9	-999	-9	-9	-999	-9	-9	-999	-9	-9	-999	-9	-9	-999
8553	25	4	49	-68	1	-1.387	2.418	2.221	0.197	2.398	2.229	0.169	2.36	1.583	0.777	2.371	1.565	0.806	2.341	1.546	0.795	2.323	1.561	0.762
8554	25	5	49	-66	1	-1.172	2.511	2.317	0.194	2.47	2.373	0.097	2.446	1.893	0.553	2.385	1.882	0.503	2.376	1.788	0.588	2.383	1.741	0.642
8555	25	6	49	-64	1	-0.72	2.517	2.392	0.125	2.483	2.393	0.09	2.489	2.375	0.114	2.438	2.387	0.051	2.398	2.369	0.029	2.401	2.366	0.035
8556	25	7	49	-62	1	-0.2845	2.478	2.707	-0.229	2.492	2.611	-0.119	2.51	2.612	-0.102	2.489	2.613	-0.124	2.445	2.548	-0.103	2.474	2.57	-0.096
8557	25	8	49	-60	1	0.1936	2.516	3.198	-0.682	2.547	3.225	-0.678	2.539	3.186	-0.647	2.532	3.213	-0.681	2.589	3.212	-0.623	2.745	3.229	-0.484
8558	25	9	49	-58	1	0.6977	2.555	3.868	-1.313	2.614	3.636	-1.022	2.593	3.495	-0.902	2.71	3.594	-0.884	3.057	3.668	-0.611	3.306	3.671	-0.365
8559	25	10	49	-56	1	1.489	2.612	4.435	-1.823	2.637	4.34	-1.703	3.009	4.623	-1.614	3.53	4.363	-0.833	3.87	4.553	-0.683	3.996	4.518	-0.522
8560	25	11	49	-54	1	2.315	2.651	5.633	-2.982	2.688	5.457	-2.769	3.805	5.522	-1.717	4.281	5.431	-1.15	4.462	5.281	-0.819	4.614	5.29	-0.676
8561	25	12	49	-52	1	3.158	2.732	6.225	-3.493	2.92	6.177	-3.257	4.995	5.929	-0.934	5.439	6.031	-0.592	5.564	6.077	-0.513	5.676	6.096	-0.42
8562	25	13	49	-50	1	4.114	2.95	7.132	-4.182	4.447	7.267	-2.82	6.147	7.381	-1.234	6.309	7.277	-0.968	6.457	7.165	-0.708	6.498	7.149	-0.651
8563	25	14	49	-48	1	5.075	4.83	8.046	-3.216	6.37	7.873	-1.503	7.113	7.897	-0.784	7.275	8.023	-0.748	7.392	8.155	-0.763	7.364	8.106	-0.742
8564	25	15	49	-46	1	5.996	6.865	9.192	-2.327	7.852	9.202	-1.35	7.917	9.346	-1.429	8.031	9.187	-1.156	8.217	9.173	-0.956	8.335	9.091	-0.756
8565	25	16	49	-44	1	7.565	9.38	11.29	-1.91	10.04	11.02	-0.98	10.43	10.72	-0.29	10.53	10.76	-0.23	10.51	10.65	-0.14	10.52	10.61	-0.09
8566	25	17	49	-42	1	12.36	18.32	16.62	1.7	17.24	16.09	1.15	16.91	15.53	1.38	17.68	15.51	2.17	17	15.48	1.52	16.86	15.41	1.45
8567	25	18	49	-40	1	15.91	19.49	19.4	0.09	19.15	19.3	-0.15	18.82	19.1	-0.28	19.03	19.03	0	18.77	18.92	-0.15	18.81	18.9	-0.09
8568	25	19	49	-38	1	16.7	20.03	19.99	0.04	19.59	19.68	-0.09	19.31	19.7	-0.39	19.34	19.76	-0.42	19.35	19.7	-0.35	19.43	19.69	-0.26
8569	25	20	49	-36	1	17.44	20.49	20.26	0.23	19.95	20.57	-0.62	20	20.48	-0.48	19.89	20.41	-0.52	20.11	20.46	-0.35	20.08	20.45	-0.37
8570	25	21	49	-34	1	18.45	20.94	21.6	-0.66	20.8	21.38	-0.58	21.17	21.48	-0.31	21.15	21.49	-0.34	21.18	21.6	-0.42	21.17	21.62	-0.45
8571	25	22	49	-32	1	19.89	23.2	23.16	0.04	23.13	23.2	-0.07	22.94	22.91	0.03	22.87	22.97	-0.1	22.91	22.91	0	22.83	22.78	0.05
8572	25	23	49	-30.1	1	21.45	25.67	24.52	1.15	25.23	24.62	0.61	24.74	24.5	0.24	24.73	24.41	0.32	24.59	24.48	0.11	24.56	24.44	0.12
8573	25	24	49	-28.1	1	22.54	26.47	25.82	0.65	26.44	25.51	0.93	25.97	25.54	0.43	25.78	25.55	0.23	25.73	25.47	0.26	25.73	25.39	0.34
8574	25	25	49	-26.1	1	23.52	26.84	26.26	0.58	26.85	26.75	0.1	26.72	26.56	0.16	26.42	26.46	-0.04	26.41	26.43	-0.02	26.45	26.41	0.04
8575	25	26	49	-24.1	1	24.3	27.97	27.08	0.89	27.74	27.01	0.73	27.55	27.08	0.47	27.48	27.05	0.43	27.36	27.06	0.3	27.33	27.03	0.3
8576	25	27	49	-22.1	1	24.59	28.53	27.69	0.84	28.13	27.53	0.6	27.87	27.53	0.34	27.77	27.41	0.36	27.69	27.37	0.32	27.67	27.29	0.38
8577	25	28	49	-20.1	1	24.81	28.76	27.75	1.01	28.31	27.76	0.55	27.98	27.79	0.19	27.86	27.76	0.1	27.81	27.75	0.06	27.8	27.69	0.11
8578	25	29	49	-18.1	1	24.69	28.99	27.77	1.22	28.45	27.81	0.64	28.11	27.84	0.27	27.93	27.82	0.11	27.9	27.84	0.06	27.88	27.89	-0.01
8579	25	30	49	-16.1	1	24.51	28.7	28.02	0.68	28.26	27.97	0.29	28.01	28.02	-0.01	27.88	27.97	-0.09	27.84	28.04	-0.2	27.82	28.09	-0.27
8580	25	31	49	-14.1	1	25.43	29.19	28.41	0.78	28.81	28.4	0.41	28.52	28.41	0.11	28.4	28.37	0.03	28.39	28.35	0.04	28.33	28.36	-0.03
8581	25	32	49	-12.1	1	25.41	29.45	28.5	0.95	29.06	28.46	0.6	28.58	28.41	0.17	28.44	28.42	0.02	28.4	28.38	0.02	28.35	28.4	-0.05
8582	25	33	49	-10.1	1	25.29	29.44	28.5	0.94	29.06	28.43	0.63	28.59	28.37	0.22	28.43	28.37	0.06	28.35	28.37	-0.02	28.33	28.35	-0.02
8583	25	34	49	-8.1	1	25.21	29.38	28.52	0.86	29.02	28.45	0.57	28.68	28.47	0.21	28.52	28.46	0.06	28.44	28.49	-0.05	28.4	28.42	-0.02
8584	25	35	49	-6	1	25.69	29.39	28.6	0.79	29.05	28.68	0.37	28.77	28.72	0.05	28.71	28.73	-0.02	28.66	28.7	-0.04	28.63	28.69	-0.06
8585	25	36	49	-4	1	26.01	29.41	28.7	0.71	29.09	28.73	0.36	28.94	28.88	0.06	28.86	28.89	-0.03	28.86	28.92	-0.06	28.86	28.9	-0.04
8586	25	37	49	-2	1	25.93	29.43	28.66	0.77	29.16	28.72	0.44	29.05	28.75	0.3	28.99	28.84	0.15	28.99	28.83	0.16	28.99	28.84	0.15
8587	25	38	49	-0.1	1	25.74	29.47	28.58	0.89	29.28	28.63	0.65	29.16	28.62	0.54	29.05	28.68	0.37	29.03	28.69	0.34	29.01	28.69	0.32
8588	25	39	49	1.9	1	25.74	29.46	28.57	0.89	29.24	28.59	0.65	29.13	28.58	0.55	29.07	28.66	0.41	29.03	28.64	0.39	29.01	28.66	0.35
8589	25	40	49	4	1	25.73	29.42	28.6	0.82	29.18	28.58	0.6	29.09	28.58	0.51	29.04	28.61	0.43	28.99	28.61	0.38	28.95	28.62	0.33
8590	25	41	49	6	1	25.33	29.37	28.55	0.82	29.12	28.57	0.55	29.04	28.44	0.6	28.99	28.35	0.64	28.94	28.37	0.57	28.89	28.35	0.54
8591	25	42	49	8	1	23.67	29.27	26.87	2.4	28.99	27.06	1.93	28.86	27.35	1.51	28.77	27.5	1.27	28.67	27.71	0.96	28.65	27.8	0.85
8592	25	43	49	9.9	0	-9	-9	-9	-999	-9	-9	-999	-9	-9	-999	-9	-9	-999	-9	-9	-999	-9	-9	-999
8593	25	44	49	11.9	1	24.46	27.27	27.09	0.18	27.21	27.05	0.16	27.2	27.16	0.04	27.26	27.16	0.1	27.28	27.18	0.1	27.34	27.26	0.08
8594	25	45	49	13.9	1	23.8	27.18	26.9	0.28	27.09	26.89	0.2	27.01	26.86	0.15	27.1	26.99	0.11	27.12	27	0.12	27.2	27.03	0.17
8595	25	46	49	15.9	0	-9	-9	-9	-999	-9	-9	-999	-9	-9	-999	-9	-9	-999	-9	-9	-999	-9	-9	-999
8596	25	47	49	17.9	0	-9	-9	-9	-999	-9	-9	-999	-9	-9	-999	-9	-9	-999	-9	-9	-999	-9	-9	-999
8597	25	48	49	19.9	0	-9	-9	-9	-999	-9	-9	-999	-9	-9	-999	-9	-9	-999	-9	-9	-999	-9	-9	-999
8598	25	49	49	21.9	0	-9	-9	-9	-999	-9	-9	-999	-9	-9	-999	-9	-9	-999	-9	-9	-999	-9	-9	-999
8599	25	50	49	23.9	0	-9	-9	-9	-999	-9	-9	-999	-9	-9	-999	-9	-9	-999	-9	-9	-999	-9	-9	-999
8600	25	51	49	25.9	0	-9	-9	-9	-999	-9	-9	-999	-9	-9	-999	-9	-9	-999	-9	-9	-999	-9	-9	-999
8601	25	52	49	27.9	1	21.48	25.29	25.25	0.04	25.25	25.22	0.03	26.05	26.87	-0.82	26.93	26.04	0.89	26.91	26.05	0.86	26.93	26.87	0.06
8602	25	53	49	29.9	0	-9	-9	-9	-999	-9	-9	-999	-9	-9	-999	-9	-9	-999	-9	-9	-999	-9	-9	-999
8603	25	54	49	31.9	0	-9	-9	-9	-999	-9	-9	-999	-9	-9	-999	-9	-9	-999	-9	-9	-999	-9	-9	-999
8604	25	55	49	34	0	-9	-9	-9	-999	-9	-9	-999	-9	-9	-999	-9	-9	-999	-9	-9	-999	-9	-9	-999
8605	25	56	49	36	0	-9	-9	-9	-999	-9	-9	-999	-9	-9	-999	-9	-9	-999	-9	-9	-999	-9	-9	-999
8606	25	57	49	38	0	-9	-9	-9	-999	-9	-9	-999	-9	-9	-999	-9	-9	-999	-9	-9	-999	-9	-9	-999
8607	25	58	49	40	0	-9	-9	-9	-999	-9	-9	-999	-9	-9	-999	-9	-9	-999	-9	-9	-999	-9	-9	-999
8608	25	59	49	42	0	-9	-9	-9	-999	-9	-9	-999	-9	-9	-999	-9	-9	-999	-9	-9	-999	-9	-9	-999
8609	25	60	49	44	0	-9	-9	-9	-999	-9	-9	-999	-9	-9	-999	-9	-9	-999	-9	-9	-999	-9	-9	-999
8610	25	61	49	46	0	-9	-9	-9	-999	-9	-9	-999	-9	-9	-999	-9	-9	-999	-9	-9	-999	-9	-9	-999
8611	25	62	49	48	0	-9	-9	-9	-999	-9	-9	-999	-9	-9	-999	-9	-9	-999	-9	-9	-999	-9	-9	-999
8612	25	63	49	50	0	-9	-9	-9	-999	-9	-9	-999	-9	-9	-999	-9	-9	-999	-9	-9	-999	-9	-9	-999
8613	25	64	49	52	0	-9	-9	-9	-999	-9	-9	-999	-9	-9	-999	-9	-9	-999	-9	-9	-999	-9	-9	-999
8614	25	65	49	54	0	-9	-9	-9	-999	-9	-9	-999	-9	-9	-999	-9	-9	-999	-9	-9	-999	-9	-9	-999
8615	25	66	49	56	0	-9	-9	-9	-999	-9	-9	-999	-9	-9	-999	-9	-9	-999	-9	-9	-999	-9	-9	-999
8616	25	67	49	58	0	-9	-9	-9	-999	-9	-9	-999	-9	-9	-999	-9	-9	-999	-9	-9	-999	-9	-9	-999
8617	25	68	49	60	0	-9	-9	-9	-999	-9	-9	-999	-9	-9	-999	-9	-9	-999	-9	-9	-999	-9	-9	-999
8618	25	69	49	62	0	-9	-9	-9	-999	-9	-9	-999	-9	-9	-999	-9	-9	-999	-9	-9	-999	-9	-9	-999
8619	25	70	49	64	0	-9	-9	-9	-999	-9	-9	-999	-9	-9	-999	-9	-9	-999	-9	-9	-999	-9	-9	-999
8620	25	71	49	66	0	-9	-9	-9	-999	-9	-9	-999	-9	-9	-999	-9	-9	-999	-9	-9	-999	-9	-9	-999
8621	25	72	49	68	1	0.9556	5.381	4.064	1.317	4.846	4.275	0.571	4.51	4.291	0.219	4.439	4.27	0.169	4.427	4.247	0.18	4.444	4.101	0.343
8622	25	73	49	70	1	1.026	5.345	3.561	1.784	4.843	4.088	0.755	4.49	4.056	0.434	4.528	4.079	0.449	4.524	4.075	0.449	4.567	4.078	0.489
8623	25	74	49	72	1	1.122	5.254	3.468	1.786	4.81	3.927	0.883	4.37	4.022	0.348	4.461	3.947	0.514	4.514	4.001	0.513	4.588	4.038	0.55
8624	25	75	49	74	1	0.5653	4.965	3.305	1.66	4.257	3.614	0.643	4.026	3.694	0.332	4.023	3.423	0.6	3.958	3.513	0.445	3.895	3.617	0.278
8625	26	1	51	-74	0	-9	-9	-9	-999	-9	-9	-999	-9	-9	-999	-9	-9	-999	-9	-9	-999	-9	-9	-999
8626	26	2	51	-72	0	-9	-9	-9	-999	-9	-9	-999	-9	-9	-999	-9	-9	-999	-9	-9	-999	-9	-9	-999
8627	26	3	51	-70	0	-9	-9	-9	-999	-9	-9	-999	-9	-9	-999	-9	-9	-999	-9	-9	-999	-9	-9	-999
8628	26	4	51	-68	1	-1.45	2.401	2.194	0.207	2.382	2.175	0.207	2.351	1.566	0.785	2.37	1.571	0.799	2.312	1.546	0.766	2.295	1.555	0.74
8629	26	5	51	-66	1	-1.224	2.53	2.285	0.245	2.478	2.339	0.139	2.444	1.879	0.565	2.38	1.84	0.54	2.377	1.77	0.607	2.382	1.662	0.72
8630	26	6	51	-64	1	-0.8168	2.528	2.383	0.145	2.484	2.409	0.075	2.483	2.374	0.109	2.437	2.376	0.061	2.391	2.361	0.03	2.401	2.353	0.048
8631	26	7	51	-62	1	-0.3158	2.505	2.8	-0.295	2.5	2.558	-0.058	2.516	2.591	-0.075	2.494	2.595	-0.101	2.457	2.526	-0.069	2.477	2.571	-0.094
8632	26	8	51	-60	1	0.2	2.52	3.189	-0.669	2.545	3.217	-0.672	2.548	3.196	-0.648	2.542	3.208	-0.666	2.586	3.222	-0.636	2.73	3.231	-0.501
8633	26	9	51	-58	1	0.7405	2.555	3.935	-1.38	2.612	3.783	-1.171	2.592	3.645	-1.053	2.742	3.766	-1.024	3.111	3.776	-0.665	3.309	3.728	-0.419
8634	26	10	51	-56	1	1.439	2.612	4.57	-1.958	2.659	4.387	-1.728	3.024	4.641	-1.617	3.494	4.336	-0.842	3.85	4.479	-0.629	3.97	4.484	-0.514
8635	26	11	51	-54	1	2.281	2.674	5.734	-3.06	2.711	5.459	-2.748	3.883	5.559	-1.676	4.315	5.481	-1.166	4.56	5.348	-0.788	4.682	5.326	-0.644
8636	26	12	51	-52	1	3.195	2.765	6.153	-3.388	2.92	6.228	-3.308	5.046	6.046	-1	5.426	6.103	-0.677	5.475	6.119	-0.644	5.612	6.15	-0.538
8637	26	13	51	-50	1	4.224	2.935	7.218	-4.283	4.391	7.293	-2.902	6.061	7.313	-1.252	6.265	7.274	-1.009	6.392	7.23	-0.838	6.437	7.201	-0.764
8638	26	14	51	-48	1	5.188	4.971	8.254	-3.283	6.423	8.047	-1.624	7.121	8.098	-0.977	7.306	8.163	-0.857	7.405	8.286	-0.881	7.386	8.195	-0.809
8639	26	15	51	-46	1	6.371	8.222	9.173	-0.951	8.579	9.19	-0.611	8.748	9.304	-0.556	8.8	9.301	-0.501	9.003	9.327	-0.324	9.083	9.313	-0.23
8640	26	16	51	-44	1	8.694	11.1	11.78	-0.68	11.61	12.06	-0.45	11.84	11.86	-0.02	11.92	11.66	0.26	11.53	11.65	-0.12	11.41	11.58	-0.17
8641	26	17	51	-42	1	12.94	18.47	16.69	1.78	17.64	16.34	1.3	17.24	16.04	1.2	17.97	15.99	1.98	17.25	16.04	1.21	17.24	16.01	1.23
8642	26	18	51	-40	1	15.78	19.19	19.15	0.04	19.06	19.15	-0.09	18.61	18.93	-0.32	18.82	18.81	0.01	18.6	18.7	-0.1	18.59	18.7	-0.11
8643	26	19	51	-38	1	16.54	19.73	19.86	-0.13	19.46	19.43	0.03	19.05	19.49	-0.44	19.14	19.57	-0.43	19.05	19.53	-0.48	19.16	19.52	-0.36
8644	26	20	51	-36	1	17.27	20.29	20.14	0.15	19.73	20.3	-0.57	19.73	20.25	-0.52	19.74	20.27	-0.53	19.88	20.26	-0.38	19.91	20.23	-0.32
8645	26	21	51	-34	1	18.26	20.74	21.52	-0.78	20.51	21.35	-0.84	20.94	21.31	-0.37	20.88	21.33	-0.45	21	21.35	-0.35	21	21.5	-0.5
8646	26	22	51	-32	1	19.59	22.61	22.7	-0.09	22.63	22.78	-0.15	22.56	22.69	-0.13	22.53	22.57	-0.04	22.54	22.52	0.02	22.46	22.58	-0.12
8647	26	23	51	-30.1	1	21.09	25.28	24.05	1.23	24.85	24.19	0.66	24.39	24.18	0.21	24.31	24.07	0.24	24.22	24.14	0.08	24.18	24.13	0.05
8648	26	24	51	-28.1	1	22.28	26.4	25.54	0.86	26.33	25.34	0.99	25.76	25.3	0.46	25.62	25.32	0.3	25.54	25.23	0.31	25.46	25.19	0.27
8649	26	25	51	-26.1	1	23.3	26.87	26.17	0.7	26.9	26.44	0.46	26.7	26.3	0.4	26.37	26.29	0.08	26.35	26.2	0.15	26.39	26.16	0.23
8650	26	26	51	-24.1	1	24.06	27.57	27.16	0.41	27.49	27.11	0.38	27.33	27.02	0.31	27.21	27.01	0.2	27.09	26.96	0.13	27.03	26.91	0.12
8651	26	27	51	-22.1	1	24.64	28.09	27.74	0.35	27.85	27.66	0.19	27.68	27.63	0.05	27.62	27.53	0.09	27.51	27.51	0	27.48	27.41	0.07
8652	26	28	51	-20.1	1	25.05	28.7	27.77	0.93	28.27	27.8	0.47	27.95	27.85	0.1	27.85	27.83	0.02	27.81	27.84	-0.03	27.8	27.83	-0.03
8653	26	29	51	-18.1	1	25.2	29.12	27.87	1.25	28.61	27.93	0.68	28.2	28.01	0.19	28.03	27.98	0.05	28	27.97	0.03	27.98	28.02	-0.04
8654	26	30	51	-16.1	1	25.21	29.37	28.03	1.34	28.9	28.07	0.83	28.42	28.11	0.31	28.26	28.11	0.15	28.21	28.09	0.12	28.14	28.15	-0.01
8655	26	31	51	-14.1	1	25.28	29.45	28.14	1.31	29.04	28.15	0.89	28.57	28.2	0.37	28.4	28.2	0.2	28.34	28.24	0.1	28.27	28.26	0.01
8656	26	32	51	-12.1	1	25.31	29.49	28.15	1.34	29.09	28.12	0.97	28.58	28.2	0.38	28.45	28.23	0.22	28.42	28.28	0.14	28.36	28.25	0.11
8657	26	33	51	-10.1	1	25.01	29.46	28.12	1.34	29.07	28.07	1	28.62	28.22	0.4	28.41	28.2	0.21	28.31	28.25	0.06	28.28	28.23	0.05
8658	26	34	51	-8.1	1	25.16	29.43	28.32	1.11	29.06	28.29	0.77	28.73	28.45	0.28	28.59	28.42	0.17	28.52	28.47	0.05	28.46	28.42	0.04
8659	26	35	51	-6	1	26	29.46	28.75	0.71	29.13	28.89	0.24	28.89	28.9	-0.01	28.82	28.91	-0.09	28.8	28.9	-0.1	28.79	28.85	-0.06
8660	26	36	51	-4	1	26.28	29.48	29.04	0.44	29.23	29.09	0.14	29.13	29.15	-0.02	29.06	29.12	-0.06	29.05	29.14	-0.09	29.06	29.14	-0.08
8661	26	37	51	-2	1	26.21	29.49	28.97	0.52	29.29	29.07	0.22	29.23	29.06	0.17	29.16	29.1	0.06	29.17	29.11	0.06	29.16	29.1	0.06
8662	26	38	51	-0.1	1	25.98	29.55	28.81	0.74	29.42	28.82	0.6	29.3	28.87	0.43	29.21	28.9	0.31	29.2	28.96	0.24	29.18	28.93	0.25
8663	26	39	51	1.9	1	25.92	29.53	28.67	0.86	29.33	28.76	0.57	29.24	28.78	0.46	29.17	28.8	0.37	29.13	28.82	0.31	29.11	28.82	0.29
8664	26	40	51	4	1	25.95	29.45	28.69	0.76	29.24	28.69	0.55	29.16	28.73	0.43	29.12	28.73	0.39	29.07	28.72	0.35	29.03	28.73	0.3
8665	26	41	51	6	1	25.82	29.36	28.61	0.75	29.1	28.6	0.5	29.02	28.61	0.41	28.97	28.64	0.33	28.93	28.63	0.3	28.89	28.59	0.3
8666	26	42	51	8	1	24.49	29.26	27.58	1.68	29	27.63	1.37	28.9	27.59	1.31	28.82	27.68	1.14	28.75	27.76	0.99	28.72	27.83	0.89
8667	26	43	51	9.9	1	23.32	28.85	26.87	1.98	28.6	26.87	1.73	28.33	26.99	1.34	28.16	27.12	1.04	28.08	27.28	0.8	28.04	27.38	0.66
8668	26	44	51	11.9	1	24.47	28.02	27.03	0.99	27.9	27.09	0.81	27.73	27.26	0.47	27.68	27.29	0.39	27.62	27.38	0.24	27.6	27.44	0.16
8669	26	45	51	13.9	1	24.24	27.75	27	0.75	27.64	27.04	0.6	27.46	27.12	0.34	27.44	27.17	0.27	27.37	27.17	0.2	27.39	27.22	0.17
8670	26	46	51	15.9	1	22.55	26.99	25.81	1.18	26.84	25.83	1.01	26.83	26.2	0.63	26.91	26.93	-0.02	26.98	27	-0.02	27.06	27.02	0.04
8671	26	47	51	17.9	0	-9	-9	-9	-999	-9	-9	-999	-9	-9	-999	-9	-9	-999	-9	-9	-999	-9	-9	-999
8672	26	48	51	19.9	0	-9	-9	-9	-999	-9	-9	-999	-9	-9	-999	-9	-9	-999	-9	-9	-999	-9	-9	-999
8673	26	49	51	21.9	0	-9	-9	-9	-999	-9	-9	-999	-9	-9	-999	-9	-9	-999	-9	-9	-999	-9	-9	-999
8674	26	50	51	23.9	0	-9	-9	-9	-999	-9	-9	-999	-9	-9	-999	-9	-9	-999	-9	-9	-999	-9	-9	-999
8675	26	51	51	25.9	1	22.98	26.29	26.15	0.14	26.24	26.1	0.14	26.37	26.9	-0.53	27	26.22	0.78	27.08	26.29	0.79	27.16	26.91	0.25
8676	26	52	51	27.9	1	22.4	26.04	25.79	0.25	25.84	25.59	0.25	26.2	26.87	-0.67	26.94	26.07	0.87	26.96	26.13	0.83	27.01	26.87	0.14
8677	26	53	51	29.9	0	-9	-9	-9	-999	-9	-9	-999	-9	-9	-999	-9	-9	-999	-9	-9	-999	-9	-9	-999
8678	26	54	51	31.9	0	-9	-9	-9	-999	-9	-9	-999	-9	-9	-999	-9	-9	-999	-9	-9	-999	-9	-9	-999
8679	26	55	51	34	0	-9	-9	-9	-999	-9	-9	-999	-9	-9	-999	-9	-9	-999	-9	-9	-999	-9	-9	-999
8680	26	56	51	36	0	-9	-9	-9	-999	-9	-9	-999	-9	-9	-999	-9	-9	-999	-9	-9	-999	-9	-9	-999
8681	26	57	51	38	0	-9	-9	-9	-999	-9	-9	-999	-9	-9	-999	-9	-9	-999	-9	-9	-999	-9	-9	-999
8682	26	58	51	40	0	-9	-9	-9	-999	-9	-9	-999	-9	-9	-999	-9	-9	-999	-9	-9	-999	-9	-9	-999
8683	26	59	51	42	0	-9	-9	-9	-999	-9	-9	-999	-9	-9	-999	-9	-9	-999	-9	-9	-999	-9	-9	-999
8684	26	60	51	44	0	-9	-9	-9	-999	-9	-9	-999	-9	-9	-999	-9	-9	-999	-9	-9	-999	-9	-9	-999
8685	26	61	51	46	0	-9	-9	-9	-999	-9	-9	-999	-9	-9	-999	-9	-9	-999	-9	-9	-999	-9	-9	-999
8686	26	62	51	48	0	-9	-9	-9	-999	-9	-9	-999	-9	-9	-999	-9	-9	-999	-9	-9	-999	-9	-9	-999
8687	26	63	51	50	0	-9	-9	-9	-999	-9	-9	-999	-9	-9	-999	-9	-9	-999	-9	-9	-999	-9	-9	-999
8688	26	64	51	52	0	-9	-9	-9	-999	-9	-9	-999	-9	-9	-999	-9	-9	-999	-9	-9	-999	-9	-9	-999
8689	26	65	51	54	0	-9	-9	-9	-999	-9	-9	-999	-9	-9	-999	-9	-9	-999	-9	-9	-999	-9	-9	-999
8690	26	66	51	56	0	-9	-9	-9	-999	-9	-9	-999	-9	-9	-999	-9	-9	-999	-9	-9	-999	-9	-9	-999
8691	26	67	51	58	0	-9	-9	-9	-999	-9	-9	-999	-9	-9	-999	-9	-9	-999	-9	-9	-999	-9	-9	-999
8692	26	68	51	60	0	-9	-9	-9	-999	-9	-9	-999	-9	-9	-999	-9	-9	-999	-9	-9	-999	-9	-9	-999
8693	26	69	51	62	0	-9	-9	-9	-999	-9	-9	-999	-9	-9	-999	-9	-9	-999	-9	-9	-999	-9	-9	-999
8694	26	70	51	64	0	-9	-9	-9	-999	-9	-9	-999	-9	-9	-999	-9	-9	-999	-9	-9	-999	-9	-9	-999
8695	26	71	51	66	0	-9	-9	-9	-999	-9	-9	-999	-9	-9	-999	-9	-9	-999	-9	-9	-999	-9	-9	-999
8696	26	72	51	68	1	0.864	4.7	3.586	1.114	4.084	3.876	0.208	4.13	4.028	0.102	4.154	4.022	0.132	4.062	3.941	0.121	4.061	3.848	0.213
8697	26	73	51	70	1	0.5886	4.241	3.373	0.868	3.874	3.641	0.233	3.845	3.713	0.132	3.819	3.71	0.109	3.819	3.71	0.109	3.899	3.702	0.197
8698	26	74	51	72	1	0.6072	4.867	3.316	1.551	4.278	3.639	0.639	4.097	3.614	0.483	4.131	3.591	0.54	4.121	3.573	0.548	4.123	3.57	0.553
8699	26	75	51	74	1	0.4244	4.692	3.242	1.45	4.117	3.399	0.718	3.956	3.445	0.511	3.983	3.31	0.673	3.908	3.321	0.587	3.832	3.331	0.501
8700	27	1	53	-74	0	-9	-9	-9	-999	-9	-9	-999	-9	-9	-999	-9	-9	-999	-9	-9	-999	-9	-9	-999
8701	27	2	53	-72	0	-9	-9	-9	-999	-9	-9	-999	-9	-9	-999	-9	-9	-999	-9	-9	-999	-9	-9	-999
8702	27	3	53	-70	0	-9	-9	-9	-999	-9	-9	-999	-9	-9	-999	-9	-9	-999	-9	-9	-999	-9	-9	-999
8703	27	4	53	-68	0	-9	-9	-9	-999	-9	-9	-999	-9	-9	-999	-9	-9	-999	-9	-9	-999	-9	-9	-999
8704	27	5	53	-66	1	-1.289	2.545	2.292	0.253	2.519	2.318	0.201	2.452	1.899	0.553	2.382	1.814	0.568	2.377	1.765	0.612	2.376	1.659	0.717
8705	27	6	53	-64	1	-0.8123	2.536	2.404	0.132	2.496	2.405	0.091	2.491	2.375	0.116	2.441	2.373	0.068	2.401	2.363	0.038	2.407	2.332	0.075
8706	27	7	53	-62	1	-0.3448	2.514	2.809	-0.295	2.527	2.56	-0.033	2.535	2.599	-0.064	2.513	2.574	-0.061	2.461	2.507	-0.046	2.485	2.599	-0.114
8707	27	8	53	-60	1	0.2183	2.545	3.194	-0.649	2.574	3.248	-0.674	2.558	3.205	-0.647	2.584	3.206	-0.622	2.656	3.263	-0.607	2.802	3.25	-0.448
8708	27	9	53	-58	1	0.7928	2.58	3.915	-1.335	2.628	3.899	-1.271	2.617	3.765	-1.148	2.794	3.816	-1.022	3.188	3.874	-0.686	3.415	3.832	-0.417
8709	27	10	53	-56	1	1.515	2.649	4.721	-2.072	2.685	4.505	-1.82	3.062	4.668	-1.606	3.62	4.456	-0.836	3.922	4.636	-0.714	4.038	4.553	-0.515
8710	27	11	53	-54	1	2.388	2.717	5.8	-3.083	2.771	5.447	-2.676	4.128	5.547	-1.419	4.549	5.607	-1.058	4.711	5.436	-0.725	4.803	5.466	-0.663
8711	27	12	53	-52	1	3.311	2.807	6.278	-3.471	3.11	6.29	-3.18	5.281	6.238	-0.957	5.573	6.176	-0.603	5.548	6.262	-0.714	5.694	6.257	-0.563
8712	27	13	53	-50	1	4.197	2.987	7.305	-4.318	4.529	7.405	-2.876	6.097	7.207	-1.11	6.237	7.194	-0.957	6.373	7.155	-0.782	6.446	7.183	-0.737
8713	27	14	53	-48	1	5.218	4.952	8.229	-3.277	6.506	8.166	-1.66	7.089	8.281	-1.192	7.3	8.286	-0.986	7.415	8.287	-0.872	7.389	8.203	-0.814
8714	27	15	53	-46	1	6.35	6.864	9.152	-2.288	7.875	9.249	-1.374	8.034	9.288	-1.254	8.101	9.302	-1.201	8.298	9.354	-1.056	8.401	9.415	-1.014
8715	27	16	53	-44	1	9.626	11.77	12.29	-0.52	12.34	12.52	-0.18	12.44	12.63	-0.19	12.54	12.58	-0.04	12.25	12.65	-0.4	12.19	12.57	-0.38
8716	27	17	53	-42	1	13.7	18.15	16.77	1.38	17.51	16.68	0.83	17.28	16.58	0.7	18	16.59	1.41	17.21	16.5	0.71	17.39	16.57	0.82
8717	27	18	53	-40	1	15.56	18.8	18.62	0.18	18.79	18.82	-0.03	18.39	18.64	-0.25	18.63	18.54	0.09	18.29	18.54	-0.25	18.24	18.41	-0.17
8718	27	19	53	-38	1	16.34	19.29	19.56	-0.27	19.3	19.31	-0.01	18.77	19.29	-0.52	18.96	19.31	-0.35	18.77	19.28	-0.51	18.84	19.33	-0.49
8719	27	20	53	-36	1	17.1	20.08	20.11	-0.03	19.56	20.2	-0.64	19.51	20.07	-0.56	19.58	20.12	-0.54	19.7	20.07	-0.37	19.75	20.1	-0.35
8720	27	21	53	-34	1	18.1	20.55	21.32	-0.77	20.27	21.21	-0.94	20.73	21.16	-0.43	20.62	21.18	-0.56	20.79	21.21	-0.42	20.77	21.19	-0.42
8721	27	22	53	-32	1	19.41	22.21	22.47	-0.26	22.2	22.38	-0.18	22.29	22.46	-0.17	22.32	22.46	-0.14	22.31	22.35	-0.04	22.27	22.4	-0.13
8722	27	23	53	-30.1	1	20.91	24.96	23.7	1.26	24.47	23.99	0.48	24.09	23.96	0.13	24.01	23.98	0.03	23.89	24	-0.11	23.91	23.87	0.04
8723	27	24	53	-28.1	1	22.17	26.28	25.33	0.95	26.15	25.22	0.93	25.56	25.18	0.38	25.47	25.14	0.33	25.38	25.05	0.33	25.31	25.09	0.22
8724	27	25	53	-26.1	1	23.15	26.68	26.16	0.52	26.69	26.22	0.47	26.46	26.18	0.28	26.17	26.1	0.07	26.12	26.1	0.02	26.19	26.03	0.16
8725	27	26	53	-24.1	1	23.87	27.26	27	0.26	27.25	27.04	0.21	27.07	26.97	0.1	26.85	26.86	-0.01	26.79	26.82	-0.03	26.81	26.79	0.02
8726	27	27	53	-22.1	1	24.45	27.93	27.74	0.19	27.68	27.64	0.04	27.53	27.54	-0.01	27.48	27.4	0.08	27.36	27.44	-0.08	27.31	27.34	-0.03
8727	27	28	53	-20.1	1	24.9	28.64	27.76	0.88	28.21	27.77	0.44	27.9	27.82	0.08	27.81	27.81	0	27.77	27.78	-0.01	27.74	27.78	-0.04
8728	27	29	53	-18.1	1	25.18	29.17	27.89	1.28	28.66	27.92	0.74	28.18	28.02	0.16	28.03	27.98	0.05	28	27.98	0.02	27.97	28.02	-0.05
8729	27	30	53	-16.1	1	25.38	29.46	28.08	1.38	29.01	28.17	0.84	28.52	28.14	0.38	28.36	28.13	0.23	28.28	28.17	0.11	28.22	28.19	0.03
8730	27	31	53	-14.1	1	25.37	29.53	28.13	1.4	29.14	28.16	0.98	28.63	28.17	0.46	28.49	28.18	0.31	28.44	28.25	0.19	28.37	28.24	0.13
8731	27	32	53	-12.1	1	25.28	29.52	28.09	1.43	29.17	28.08	1.09	28.64	28.14	0.5	28.48	28.14	0.34	28.42	28.23	0.19	28.37	28.23	0.14
8732	27	33	53	-10.1	1	24.94	29.48	27.91	1.57	29.13	28.07	1.06	28.64	28.2	0.44	28.39	28.21	0.18	28.32	28.27	0.05	28.26	28.25	0.01
8733	27	34	53	-8.1	1	25.3	29.49	28.23	1.26	29.1	28.35	0.75	28.8	28.5	0.3	28.62	28.5	0.12	28.56	28.47	0.09	28.49	28.47	0.02
8734	27	35	53	-6	1	26.3	29.52	29.23	0.29	29.23	29.29	-0.06	29.08	29.19	-0.11	29.01	29.19	-0.18	29.01	29.11	-0.1	29.01	29.06	-0.05
8735	27	36	53	-4	1	26.57	29.57	29.4	0.17	29.42	29.39	0.03	29.34	29.41	-0.07	29.29	29.4	-0.11	29.31	29.45	-0.14	29.33	29.46	-0.13
8736	27	37	53	-2	1	26.43	29.59	29.4	0.19	29.48	29.38	0.1	29.43	29.36	0.07	29.36	29.36	0	29.38	29.39	-0.01	29.38	29.37	0.01
8737	27	38	53	-0.1	1	26.19	29.66	29.2	0.46	29.59	29.3	0.29	29.51	29.21	0.3	29.43	29.17	0.26	29.42	29.19	0.23	29.4	29.16	0.24
8738	27	39	53	1.9	1	26.13	29.58	29.02	0.56	29.43	29.11	0.32	29.34	29.07	0.27	29.27	29.04	0.23	29.25	29.04	0.21	29.22	29.03	0.19
8739	27	40	53	4	1	26.01	29.46	28.82	0.64	29.29	28.82	0.47	29.21	28.85	0.36	29.15	28.82	0.33	29.11	28.87	0.24	29.06	28.87	0.19
8740	27	41	53	6	1	25.85	29.32	28.71	0.61	29.07	28.69	0.38	28.99	28.7	0.29	28.94	28.7	0.24	28.89	28.71	0.18	28.86	28.68	0.18
8741	27	42	53	8	1	25.11	29.24	28.21	1.03	28.97	28.23	0.74	28.89	28.18	0.71	28.8	28.09	0.71	28.71	28.17	0.54	28.69	28.13	0.56
8742	27	43	53	9.9	1	23.87	28.95	27.22	1.73	28.71	27.27	1.44	28.48	27.32	1.16	28.3	27.37	0.93	28.18	27.54	0.64	28.14	27.55	0.59
8743	27	44	53	11.9	1	24.05	28.53	27.16	1.37	28.34	27.23	1.11	28.09	27.35	0.74	27.94	27.38	0.56	27.9	27.47	0.43	27.86	27.48	0.38
8744	27	45	53	13.9	1	24.71	28.1	27.3	0.8	28.02	27.32	0.7	27.81	27.58	0.23	27.67	27.48	0.19	27.59	27.53	0.06	27.6	27.54	0.06
8745	27	46	53	15.9	1	23.57	27.84	26.89	0.95	27.75	26.83	0.92	27.47	26.69	0.78	27.29	26.94	0.35	27.25	27.03	0.22	27.25	27.04	0.21
8746	27	47	53	17.9	0	-9	-9	-9	-999	-9	-9	-999	-9	-9	-999	-9	-9	-999	-9	-9	-999	-9	-9	-999
8747	27	48	53	19.9	0	-9	-9	-9	-999	-9	-9	-999	-9	-9	-999	-9	-9	-999	-9	-9	-999	-9	-9	-999
8748	27	49	53	21.9	0	-9	-9	-9	-999	-9	-9	-999	-9	-9	-999	-9	-9	-999	-9	-9	-999	-9	-9	-999
[truncated: 11,501 more rows]
